# Supplementary material for: Machine learning-based prediction of antimicrobial resistance and identification of AMR-related SNPs in Mycobacterium tuberculosis
Source: BMC Genom Data. 2025 Jul 12;26:48. doi: 10.1186/s12863-025-01338-x (PMC12255030; doi:10.1186/s12863-025-01338-x)
Supplement: Supplementary file 2 — Supplementary Material 2: Table S1. Publicly available whole genome sequencing datasets used in this study. Table S2. The number of isolates susceptible or resistant to antibiotics and the total number of SNPs in each group used for training and testing of antibiotic-specific machine learning models. Table S3. Identification of the top three best models (based on F1-score) for each MTB-drug group. Table S4. Percentage of correctly identified resistance phenotype to the specific drug in an independent dataset of MTB isolates by 12 machine learning algorithms. Table S5. The details of potential resistance-related SNPs in each antibiotic. Table S6. Assessment of the performance of the optimal machine learning algorithms in predicting resistance to four first-line drugs in the external independent MTB isolates. Table S7. Comparative Evaluation of MTB Isolate Resistance Phenotype Prediction between Our Machine Learning Framework and GenTB Using two Independent Datasets. [file 12863_2025_1338_MOESM2_ESM.xlsx]

## Sheet: Table S1
Table S1. Publicly available whole genome sequencing datasets used in this study.
Biosample_accession	Genome_id	Genome_name	Taxon_id	Antibiotic	Resistant_phenotype	Measurement	Measurement_sign	Measurement_value	Measurement_unit	Laboratory_typing_method	Laboratory_typing_method_version	Laboratory_typing_platform	Vendor	Testing_standard	Testing_standard_year
SAMEA1018838	1773.37	Mycobacterium tuberculosis C00005369	1773	ciprofloxacin	susceptible
SAMEA1018838	1773.37	Mycobacterium tuberculosis C00005369	1773	ethambutol	susceptible
SAMEA1018838	1773.37	Mycobacterium tuberculosis C00005369	1773	isoniazid	resistant
SAMEA1018838	1773.37	Mycobacterium tuberculosis C00005369	1773	pyrazinamide	susceptible
SAMEA1018838	1773.37	Mycobacterium tuberculosis C00005369	1773	rifampicin	susceptible
SAMEA1018839	1773.37	Mycobacterium tuberculosis C00005410	1773	ethambutol	susceptible
SAMEA1018839	1773.37	Mycobacterium tuberculosis C00005410	1773	isoniazid	susceptible
SAMEA1018839	1773.37	Mycobacterium tuberculosis C00005410	1773	pyrazinamide	susceptible
SAMEA1018839	1773.37	Mycobacterium tuberculosis C00005410	1773	rifampicin	susceptible
SAMEA1018839	1773.37	Mycobacterium tuberculosis C00005410	1773	streptomycin	susceptible
SAMEA1018840	1773.39	Mycobacterium tuberculosis C00007290	1773	ethambutol	susceptible
SAMEA1018840	1773.39	Mycobacterium tuberculosis C00007290	1773	isoniazid	susceptible
SAMEA1018840	1773.39	Mycobacterium tuberculosis C00007290	1773	pyrazinamide	susceptible
SAMEA1018840	1773.39	Mycobacterium tuberculosis C00007290	1773	rifampicin	susceptible
SAMEA1018843	1773.37	Mycobacterium tuberculosis C00005302	1773	ethambutol	susceptible
SAMEA1018843	1773.37	Mycobacterium tuberculosis C00005302	1773	isoniazid	susceptible
SAMEA1018843	1773.37	Mycobacterium tuberculosis C00005302	1773	pyrazinamide	susceptible
SAMEA1018843	1773.37	Mycobacterium tuberculosis C00005302	1773	rifampicin	susceptible
SAMEA1018844	1773.59	Mycobacterium tuberculosis ERS031561	1773	ethambutol	susceptible
SAMEA1018844	1773.59	Mycobacterium tuberculosis ERS031561	1773	isoniazid	susceptible
SAMEA1018844	1773.59	Mycobacterium tuberculosis ERS031561	1773	pyrazinamide	susceptible
SAMEA1018844	1773.59	Mycobacterium tuberculosis ERS031561	1773	rifampicin	susceptible
SAMEA1018845	1773.37	Mycobacterium tuberculosis C00005393	1773	ethambutol	susceptible
SAMEA1018845	1773.37	Mycobacterium tuberculosis C00005393	1773	isoniazid	susceptible
SAMEA1018845	1773.37	Mycobacterium tuberculosis C00005393	1773	pyrazinamide	susceptible
SAMEA1018845	1773.37	Mycobacterium tuberculosis C00005393	1773	rifampicin	susceptible
SAMEA1018846	1773.38	Mycobacterium tuberculosis C00005488	1773	ciprofloxacin	susceptible
SAMEA1018846	1773.38	Mycobacterium tuberculosis C00005488	1773	ethambutol	susceptible
SAMEA1018846	1773.38	Mycobacterium tuberculosis C00005488	1773	isoniazid	susceptible
SAMEA1018846	1773.38	Mycobacterium tuberculosis C00005488	1773	pyrazinamide	susceptible
SAMEA1018846	1773.38	Mycobacterium tuberculosis C00005488	1773	rifampicin	susceptible
SAMEA1018848	1773.59	Mycobacterium tuberculosis ERS035781	1773	ethambutol	susceptible
SAMEA1018848	1773.59	Mycobacterium tuberculosis ERS035781	1773	isoniazid	resistant
SAMEA1018848	1773.59	Mycobacterium tuberculosis ERS035781	1773	pyrazinamide	susceptible
SAMEA1018848	1773.59	Mycobacterium tuberculosis ERS035781	1773	rifampicin	susceptible
SAMEA1018849	1773.37	Mycobacterium tuberculosis C00005382	1773	ethambutol	susceptible
SAMEA1018849	1773.37	Mycobacterium tuberculosis C00005382	1773	isoniazid	susceptible
SAMEA1018849	1773.37	Mycobacterium tuberculosis C00005382	1773	pyrazinamide	susceptible
SAMEA1018849	1773.37	Mycobacterium tuberculosis C00005382	1773	rifampicin	susceptible
SAMEA1018850	1773.39	Mycobacterium tuberculosis C00007282	1773	ethambutol	susceptible
SAMEA1018850	1773.39	Mycobacterium tuberculosis C00007282	1773	isoniazid	susceptible
SAMEA1018850	1773.39	Mycobacterium tuberculosis C00007282	1773	pyrazinamide	susceptible
SAMEA1018850	1773.39	Mycobacterium tuberculosis C00007282	1773	rifampicin	susceptible
SAMEA1018853	1773.59	Mycobacterium tuberculosis ERS031482	1773	ethambutol	susceptible
SAMEA1018853	1773.59	Mycobacterium tuberculosis ERS031482	1773	isoniazid	susceptible
SAMEA1018853	1773.59	Mycobacterium tuberculosis ERS031482	1773	pyrazinamide	susceptible
SAMEA1018853	1773.59	Mycobacterium tuberculosis ERS031482	1773	rifampicin	susceptible
SAMEA1018855	1773.38	Mycobacterium tuberculosis C00005411	1773	ethambutol	susceptible
SAMEA1018855	1773.38	Mycobacterium tuberculosis C00005411	1773	isoniazid	susceptible
SAMEA1018855	1773.38	Mycobacterium tuberculosis C00005411	1773	pyrazinamide	susceptible
SAMEA1018855	1773.38	Mycobacterium tuberculosis C00005411	1773	rifampicin	susceptible
SAMEA1018856	1773.37	Mycobacterium tuberculosis C00005394	1773	ethambutol	susceptible
SAMEA1018856	1773.37	Mycobacterium tuberculosis C00005394	1773	isoniazid	susceptible
SAMEA1018856	1773.37	Mycobacterium tuberculosis C00005394	1773	pyrazinamide	susceptible
SAMEA1018856	1773.37	Mycobacterium tuberculosis C00005394	1773	rifampicin	susceptible
SAMEA1018857	1773.37	Mycobacterium tuberculosis C00005303	1773	ethambutol	susceptible
SAMEA1018857	1773.37	Mycobacterium tuberculosis C00005303	1773	isoniazid	susceptible
SAMEA1018857	1773.37	Mycobacterium tuberculosis C00005303	1773	pyrazinamide	susceptible
SAMEA1018857	1773.37	Mycobacterium tuberculosis C00005303	1773	rifampicin	susceptible
SAMEA1018859	1773.38	Mycobacterium tuberculosis C00005448	1773	ciprofloxacin	resistant
SAMEA1018859	1773.38	Mycobacterium tuberculosis C00005448	1773	ethambutol	resistant
SAMEA1018859	1773.38	Mycobacterium tuberculosis C00005448	1773	isoniazid	susceptible
SAMEA1018859	1773.38	Mycobacterium tuberculosis C00005448	1773	pyrazinamide	susceptible
SAMEA1018859	1773.38	Mycobacterium tuberculosis C00005448	1773	rifampicin	susceptible
SAMEA1018863	1773.37	Mycobacterium tuberculosis C00005380	1773	ethambutol	susceptible
SAMEA1018863	1773.37	Mycobacterium tuberculosis C00005380	1773	isoniazid	susceptible
SAMEA1018863	1773.37	Mycobacterium tuberculosis C00005380	1773	pyrazinamide	susceptible
SAMEA1018863	1773.37	Mycobacterium tuberculosis C00005380	1773	rifampicin	susceptible
SAMEA1018864	1773.37	Mycobacterium tuberculosis C00005390	1773	ciprofloxacin	susceptible
SAMEA1018864	1773.37	Mycobacterium tuberculosis C00005390	1773	ethambutol	susceptible
SAMEA1018864	1773.37	Mycobacterium tuberculosis C00005390	1773	isoniazid	resistant
SAMEA1018864	1773.37	Mycobacterium tuberculosis C00005390	1773	pyrazinamide	susceptible
SAMEA1018864	1773.37	Mycobacterium tuberculosis C00005390	1773	rifampicin	resistant
SAMEA1018866	1773.38	Mycobacterium tuberculosis C00005486	1773	ethambutol	susceptible
SAMEA1018866	1773.38	Mycobacterium tuberculosis C00005486	1773	isoniazid	susceptible
SAMEA1018866	1773.38	Mycobacterium tuberculosis C00005486	1773	pyrazinamide	susceptible
SAMEA1018866	1773.38	Mycobacterium tuberculosis C00005486	1773	rifampicin	susceptible
SAMEA1018869	1773.38	Mycobacterium tuberculosis C00005412	1773	ciprofloxacin	susceptible
SAMEA1018869	1773.38	Mycobacterium tuberculosis C00005412	1773	ethambutol	susceptible
SAMEA1018869	1773.38	Mycobacterium tuberculosis C00005412	1773	isoniazid	susceptible
SAMEA1018869	1773.38	Mycobacterium tuberculosis C00005412	1773	pyrazinamide	susceptible
SAMEA1018869	1773.38	Mycobacterium tuberculosis C00005412	1773	rifampicin	susceptible
SAMEA1018869	1773.38	Mycobacterium tuberculosis C00005412	1773	streptomycin	resistant
SAMEA1018870	1773.38	Mycobacterium tuberculosis C00005413	1773	ethambutol	susceptible
SAMEA1018870	1773.38	Mycobacterium tuberculosis C00005413	1773	isoniazid	susceptible
SAMEA1018870	1773.38	Mycobacterium tuberculosis C00005413	1773	pyrazinamide	susceptible
SAMEA1018870	1773.38	Mycobacterium tuberculosis C00005413	1773	rifampicin	susceptible
SAMEA1018871	1773.37	Mycobacterium tuberculosis C00005304	1773	amikacin	susceptible
SAMEA1018871	1773.37	Mycobacterium tuberculosis C00005304	1773	amoxicillin	susceptible
SAMEA1018871	1773.37	Mycobacterium tuberculosis C00005304	1773	capreomycin	susceptible
SAMEA1018871	1773.37	Mycobacterium tuberculosis C00005304	1773	ethambutol	susceptible
SAMEA1018871	1773.37	Mycobacterium tuberculosis C00005304	1773	isoniazid	susceptible
SAMEA1018871	1773.37	Mycobacterium tuberculosis C00005304	1773	kanamycin	susceptible
SAMEA1018871	1773.37	Mycobacterium tuberculosis C00005304	1773	moxifloxacin	susceptible
SAMEA1018871	1773.37	Mycobacterium tuberculosis C00005304	1773	pyrazinamide	susceptible
SAMEA1018871	1773.37	Mycobacterium tuberculosis C00005304	1773	rifampicin	susceptible
SAMEA1018871	1773.37	Mycobacterium tuberculosis C00005304	1773	streptomycin	susceptible
SAMEA1018872	1773.39	Mycobacterium tuberculosis C00007293	1773	ethambutol	susceptible
SAMEA1018872	1773.39	Mycobacterium tuberculosis C00007293	1773	isoniazid	susceptible
SAMEA1018872	1773.39	Mycobacterium tuberculosis C00007293	1773	pyrazinamide	susceptible
SAMEA1018872	1773.39	Mycobacterium tuberculosis C00007293	1773	rifampicin	susceptible
SAMEA1018878	1773.38	Mycobacterium tuberculosis C00005523	1773	ethambutol	susceptible
SAMEA1018878	1773.38	Mycobacterium tuberculosis C00005523	1773	isoniazid	susceptible
SAMEA1018878	1773.38	Mycobacterium tuberculosis C00005523	1773	pyrazinamide	susceptible
SAMEA1018878	1773.38	Mycobacterium tuberculosis C00005523	1773	rifampicin	susceptible
SAMEA1018881	1773.39	Mycobacterium tuberculosis C00007268	1773	ethambutol	susceptible
SAMEA1018881	1773.39	Mycobacterium tuberculosis C00007268	1773	isoniazid	susceptible
SAMEA1018881	1773.39	Mycobacterium tuberculosis C00007268	1773	pyrazinamide	susceptible
SAMEA1018881	1773.39	Mycobacterium tuberculosis C00007268	1773	rifampicin	susceptible
SAMEA1018883	1773.38	Mycobacterium tuberculosis C00005487	1773	ethambutol	susceptible
SAMEA1018883	1773.38	Mycobacterium tuberculosis C00005487	1773	isoniazid	susceptible
SAMEA1018883	1773.38	Mycobacterium tuberculosis C00005487	1773	pyrazinamide	susceptible
SAMEA1018883	1773.38	Mycobacterium tuberculosis C00005487	1773	rifampicin	susceptible
SAMEA1018884	1773.38	Mycobacterium tuberculosis C00005446	1773	ciprofloxacin	resistant
SAMEA1018884	1773.38	Mycobacterium tuberculosis C00005446	1773	ethambutol	resistant
SAMEA1018884	1773.38	Mycobacterium tuberculosis C00005446	1773	isoniazid	susceptible
SAMEA1018884	1773.38	Mycobacterium tuberculosis C00005446	1773	pyrazinamide	susceptible
SAMEA1018884	1773.38	Mycobacterium tuberculosis C00005446	1773	rifampicin	susceptible
SAMEA1018885	1773.39	Mycobacterium tuberculosis C00007279	1773	ethambutol	susceptible
SAMEA1018885	1773.39	Mycobacterium tuberculosis C00007279	1773	isoniazid	susceptible
SAMEA1018885	1773.39	Mycobacterium tuberculosis C00007279	1773	pyrazinamide	susceptible
SAMEA1018885	1773.39	Mycobacterium tuberculosis C00007279	1773	rifampicin	susceptible
SAMEA1018886	1773.38	Mycobacterium tuberculosis C00005414	1773	ethambutol	susceptible
SAMEA1018886	1773.38	Mycobacterium tuberculosis C00005414	1773	isoniazid	susceptible
SAMEA1018886	1773.38	Mycobacterium tuberculosis C00005414	1773	pyrazinamide	susceptible
SAMEA1018886	1773.38	Mycobacterium tuberculosis C00005414	1773	rifampicin	susceptible
SAMEA1018889	1773.37	Mycobacterium tuberculosis C00005305	1773	ethambutol	susceptible
SAMEA1018889	1773.37	Mycobacterium tuberculosis C00005305	1773	isoniazid	susceptible
SAMEA1018889	1773.37	Mycobacterium tuberculosis C00005305	1773	pyrazinamide	susceptible
SAMEA1018889	1773.37	Mycobacterium tuberculosis C00005305	1773	rifampicin	susceptible
SAMEA1018890	1773.37	Mycobacterium tuberculosis C00005381	1773	ethambutol	susceptible
SAMEA1018890	1773.37	Mycobacterium tuberculosis C00005381	1773	isoniazid	susceptible
SAMEA1018890	1773.37	Mycobacterium tuberculosis C00005381	1773	pyrazinamide	susceptible
SAMEA1018890	1773.37	Mycobacterium tuberculosis C00005381	1773	rifampicin	susceptible
SAMEA1018892	1773.37	Mycobacterium tuberculosis C00005392	1773	ethambutol	susceptible
SAMEA1018892	1773.37	Mycobacterium tuberculosis C00005392	1773	isoniazid	susceptible
SAMEA1018892	1773.37	Mycobacterium tuberculosis C00005392	1773	pyrazinamide	susceptible
SAMEA1018892	1773.37	Mycobacterium tuberculosis C00005392	1773	rifampicin	susceptible
SAMEA1018896	1773.37	Mycobacterium tuberculosis C00005374	1773	ethambutol	susceptible
SAMEA1018896	1773.37	Mycobacterium tuberculosis C00005374	1773	isoniazid	susceptible
SAMEA1018896	1773.37	Mycobacterium tuberculosis C00005374	1773	pyrazinamide	susceptible
SAMEA1018896	1773.37	Mycobacterium tuberculosis C00005374	1773	rifampicin	susceptible
SAMEA1018897	1773.37	Mycobacterium tuberculosis C00005378	1773	ethambutol	susceptible
SAMEA1018897	1773.37	Mycobacterium tuberculosis C00005378	1773	isoniazid	susceptible
SAMEA1018897	1773.37	Mycobacterium tuberculosis C00005378	1773	pyrazinamide	susceptible
SAMEA1018897	1773.37	Mycobacterium tuberculosis C00005378	1773	rifampicin	susceptible
SAMEA1018898	1773.37	Mycobacterium tuberculosis C00005388	1773	ethambutol	susceptible
SAMEA1018898	1773.37	Mycobacterium tuberculosis C00005388	1773	isoniazid	susceptible
SAMEA1018898	1773.37	Mycobacterium tuberculosis C00005388	1773	pyrazinamide	susceptible
SAMEA1018898	1773.37	Mycobacterium tuberculosis C00005388	1773	rifampicin	susceptible
SAMEA1018899	1773.39	Mycobacterium tuberculosis C00005549	1773	ethambutol	susceptible
SAMEA1018899	1773.39	Mycobacterium tuberculosis C00005549	1773	isoniazid	susceptible
SAMEA1018899	1773.39	Mycobacterium tuberculosis C00005549	1773	pyrazinamide	susceptible
SAMEA1018899	1773.39	Mycobacterium tuberculosis C00005549	1773	rifampicin	susceptible
SAMEA1018900	1773.37	Mycobacterium tuberculosis C00005307	1773	ethambutol	susceptible
SAMEA1018900	1773.37	Mycobacterium tuberculosis C00005307	1773	isoniazid	susceptible
SAMEA1018900	1773.37	Mycobacterium tuberculosis C00005307	1773	pyrazinamide	susceptible
SAMEA1018900	1773.37	Mycobacterium tuberculosis C00005307	1773	rifampicin	susceptible
SAMEA1018900	1773.37	Mycobacterium tuberculosis C00005307	1773	streptomycin	susceptible
SAMEA1018901	1773.38	Mycobacterium tuberculosis C00005498	1773	ethambutol	susceptible
SAMEA1018901	1773.38	Mycobacterium tuberculosis C00005498	1773	isoniazid	susceptible
SAMEA1018901	1773.38	Mycobacterium tuberculosis C00005498	1773	pyrazinamide	susceptible
SAMEA1018901	1773.38	Mycobacterium tuberculosis C00005498	1773	rifampicin	susceptible
SAMEA1018904	1773.38	Mycobacterium tuberculosis C00005415	1773	ethambutol	susceptible
SAMEA1018904	1773.38	Mycobacterium tuberculosis C00005415	1773	isoniazid	susceptible
SAMEA1018904	1773.38	Mycobacterium tuberculosis C00005415	1773	pyrazinamide	susceptible
SAMEA1018904	1773.38	Mycobacterium tuberculosis C00005415	1773	rifampicin	susceptible
SAMEA1018904	1773.38	Mycobacterium tuberculosis C00005415	1773	streptomycin	susceptible
SAMEA1018905	1773.39	Mycobacterium tuberculosis C00007335	1773	ciprofloxacin	susceptible
SAMEA1018905	1773.39	Mycobacterium tuberculosis C00007335	1773	ethambutol	susceptible
SAMEA1018905	1773.39	Mycobacterium tuberculosis C00007335	1773	isoniazid	susceptible
SAMEA1018905	1773.39	Mycobacterium tuberculosis C00007335	1773	pyrazinamide	susceptible
SAMEA1018905	1773.39	Mycobacterium tuberculosis C00007335	1773	rifampicin	susceptible
SAMEA1018906	1773.38	Mycobacterium tuberculosis C00005483	1773	ethambutol	susceptible
SAMEA1018906	1773.38	Mycobacterium tuberculosis C00005483	1773	isoniazid	susceptible
SAMEA1018906	1773.38	Mycobacterium tuberculosis C00005483	1773	pyrazinamide	susceptible
SAMEA1018906	1773.38	Mycobacterium tuberculosis C00005483	1773	rifampicin	susceptible
SAMEA1018907	1773.37	Mycobacterium tuberculosis C00005306	1773	ethambutol	susceptible
SAMEA1018907	1773.37	Mycobacterium tuberculosis C00005306	1773	isoniazid	susceptible
SAMEA1018907	1773.37	Mycobacterium tuberculosis C00005306	1773	pyrazinamide	susceptible
SAMEA1018907	1773.37	Mycobacterium tuberculosis C00005306	1773	rifampicin	susceptible
SAMEA1018908	1773.37	Mycobacterium tuberculosis C00005373	1773	ethambutol	susceptible
SAMEA1018908	1773.37	Mycobacterium tuberculosis C00005373	1773	isoniazid	susceptible
SAMEA1018908	1773.37	Mycobacterium tuberculosis C00005373	1773	pyrazinamide	susceptible
SAMEA1018908	1773.37	Mycobacterium tuberculosis C00005373	1773	rifampicin	susceptible
SAMEA1018911	1773.38	Mycobacterium tuberculosis C00005526	1773	ethambutol	susceptible
SAMEA1018911	1773.38	Mycobacterium tuberculosis C00005526	1773	isoniazid	susceptible
SAMEA1018911	1773.38	Mycobacterium tuberculosis C00005526	1773	pyrazinamide	susceptible
SAMEA1018911	1773.38	Mycobacterium tuberculosis C00005526	1773	rifampicin	susceptible
SAMEA1018912	1773.37	Mycobacterium tuberculosis C00005377	1773	ciprofloxacin	susceptible
SAMEA1018912	1773.37	Mycobacterium tuberculosis C00005377	1773	ethambutol	susceptible
SAMEA1018912	1773.37	Mycobacterium tuberculosis C00005377	1773	isoniazid	susceptible
SAMEA1018912	1773.37	Mycobacterium tuberculosis C00005377	1773	pyrazinamide	susceptible
SAMEA1018912	1773.37	Mycobacterium tuberculosis C00005377	1773	rifampicin	susceptible
SAMEA1018913	1773.39	Mycobacterium tuberculosis C00005539	1773	ethambutol	susceptible
SAMEA1018913	1773.39	Mycobacterium tuberculosis C00005539	1773	isoniazid	susceptible
SAMEA1018913	1773.39	Mycobacterium tuberculosis C00005539	1773	pyrazinamide	susceptible
SAMEA1018913	1773.39	Mycobacterium tuberculosis C00005539	1773	rifampicin	susceptible
SAMEA1018914	1773.37	Mycobacterium tuberculosis C00005308	1773	ethambutol	susceptible
SAMEA1018914	1773.37	Mycobacterium tuberculosis C00005308	1773	isoniazid	susceptible
SAMEA1018914	1773.37	Mycobacterium tuberculosis C00005308	1773	pyrazinamide	susceptible
SAMEA1018914	1773.37	Mycobacterium tuberculosis C00005308	1773	rifampicin	susceptible
SAMEA1018916	1773.37	Mycobacterium tuberculosis C00005379	1773	ethambutol	susceptible
SAMEA1018916	1773.37	Mycobacterium tuberculosis C00005379	1773	isoniazid	susceptible
SAMEA1018916	1773.37	Mycobacterium tuberculosis C00005379	1773	pyrazinamide	susceptible
SAMEA1018916	1773.37	Mycobacterium tuberculosis C00005379	1773	rifampicin	susceptible
SAMEA1018918	1773.38	Mycobacterium tuberculosis C00005485	1773	ethambutol	susceptible
SAMEA1018918	1773.38	Mycobacterium tuberculosis C00005485	1773	isoniazid	susceptible
SAMEA1018918	1773.38	Mycobacterium tuberculosis C00005485	1773	pyrazinamide	susceptible
SAMEA1018918	1773.38	Mycobacterium tuberculosis C00005485	1773	rifampicin	susceptible
SAMEA1018920	1773.39	Mycobacterium tuberculosis C00007296	1773	ethambutol	susceptible
SAMEA1018920	1773.39	Mycobacterium tuberculosis C00007296	1773	isoniazid	susceptible
SAMEA1018920	1773.39	Mycobacterium tuberculosis C00007296	1773	pyrazinamide	susceptible
SAMEA1018920	1773.39	Mycobacterium tuberculosis C00007296	1773	rifampicin	susceptible
SAMEA1018921	1773.37	Mycobacterium tuberculosis C00005389	1773	ethambutol	susceptible
SAMEA1018921	1773.37	Mycobacterium tuberculosis C00005389	1773	isoniazid	susceptible
SAMEA1018921	1773.37	Mycobacterium tuberculosis C00005389	1773	pyrazinamide	susceptible
SAMEA1018921	1773.37	Mycobacterium tuberculosis C00005389	1773	rifampicin	susceptible
SAMEA1018923	1773.38	Mycobacterium tuberculosis C00005484	1773	ethambutol	susceptible
SAMEA1018923	1773.38	Mycobacterium tuberculosis C00005484	1773	isoniazid	susceptible
SAMEA1018923	1773.38	Mycobacterium tuberculosis C00005484	1773	pyrazinamide	susceptible
SAMEA1018923	1773.38	Mycobacterium tuberculosis C00005484	1773	rifampicin	susceptible
SAMEA1018924	1773.38	Mycobacterium tuberculosis C00005499	1773	ethambutol	susceptible
SAMEA1018924	1773.38	Mycobacterium tuberculosis C00005499	1773	isoniazid	susceptible
SAMEA1018924	1773.38	Mycobacterium tuberculosis C00005499	1773	pyrazinamide	susceptible
SAMEA1018924	1773.38	Mycobacterium tuberculosis C00005499	1773	rifampicin	susceptible
SAMEA1018925	1773.37	Mycobacterium tuberculosis C00005404	1773	ciprofloxacin	susceptible
SAMEA1018925	1773.37	Mycobacterium tuberculosis C00005404	1773	ethambutol	susceptible
SAMEA1018925	1773.37	Mycobacterium tuberculosis C00005404	1773	isoniazid	susceptible
SAMEA1018925	1773.37	Mycobacterium tuberculosis C00005404	1773	pyrazinamide	susceptible
SAMEA1018925	1773.37	Mycobacterium tuberculosis C00005404	1773	rifampicin	susceptible
SAMEA1018927	1773.39	Mycobacterium tuberculosis C00005548	1773	ethambutol	susceptible
SAMEA1018927	1773.39	Mycobacterium tuberculosis C00005548	1773	isoniazid	susceptible
SAMEA1018927	1773.39	Mycobacterium tuberculosis C00005548	1773	pyrazinamide	susceptible
SAMEA1018927	1773.39	Mycobacterium tuberculosis C00005548	1773	rifampicin	susceptible
SAMEA1018928	1773.38	Mycobacterium tuberculosis C00005510	1773	ethambutol	susceptible
SAMEA1018928	1773.38	Mycobacterium tuberculosis C00005510	1773	isoniazid	susceptible
SAMEA1018928	1773.38	Mycobacterium tuberculosis C00005510	1773	pyrazinamide	susceptible
SAMEA1018928	1773.38	Mycobacterium tuberculosis C00005510	1773	rifampicin	susceptible
SAMEA1018928	1773.38	Mycobacterium tuberculosis C00005510	1773	streptomycin	susceptible
SAMEA1018929	1773.38	Mycobacterium tuberculosis C00005525	1773	ethambutol	susceptible
SAMEA1018929	1773.38	Mycobacterium tuberculosis C00005525	1773	isoniazid	susceptible
SAMEA1018929	1773.38	Mycobacterium tuberculosis C00005525	1773	pyrazinamide	susceptible
SAMEA1018929	1773.38	Mycobacterium tuberculosis C00005525	1773	rifampicin	susceptible
SAMEA1018934	1773.37	Mycobacterium tuberculosis C00005372	1773	ethambutol	susceptible
SAMEA1018934	1773.37	Mycobacterium tuberculosis C00005372	1773	isoniazid	susceptible
SAMEA1018934	1773.37	Mycobacterium tuberculosis C00005372	1773	pyrazinamide	susceptible
SAMEA1018934	1773.37	Mycobacterium tuberculosis C00005372	1773	rifampicin	susceptible
SAMEA1018935	1773.39	Mycobacterium tuberculosis C00005538	1773	ethambutol	susceptible
SAMEA1018935	1773.39	Mycobacterium tuberculosis C00005538	1773	isoniazid	susceptible
SAMEA1018935	1773.39	Mycobacterium tuberculosis C00005538	1773	pyrazinamide	susceptible
SAMEA1018935	1773.39	Mycobacterium tuberculosis C00005538	1773	rifampicin	susceptible
SAMEA1018941	1773.38	Mycobacterium tuberculosis C00005529	1773	ethambutol	susceptible
SAMEA1018941	1773.38	Mycobacterium tuberculosis C00005529	1773	isoniazid	susceptible
SAMEA1018941	1773.38	Mycobacterium tuberculosis C00005529	1773	pyrazinamide	susceptible
SAMEA1018941	1773.38	Mycobacterium tuberculosis C00005529	1773	rifampicin	susceptible
SAMEA1018943	1773.38	Mycobacterium tuberculosis C00005471	1773	ethambutol	susceptible
SAMEA1018943	1773.38	Mycobacterium tuberculosis C00005471	1773	isoniazid	susceptible
SAMEA1018943	1773.38	Mycobacterium tuberculosis C00005471	1773	pyrazinamide	susceptible
SAMEA1018943	1773.38	Mycobacterium tuberculosis C00005471	1773	rifampicin	susceptible
SAMEA1018945	1773.38	Mycobacterium tuberculosis C00005528	1773	ethambutol	susceptible
SAMEA1018945	1773.38	Mycobacterium tuberculosis C00005528	1773	isoniazid	susceptible
SAMEA1018945	1773.38	Mycobacterium tuberculosis C00005528	1773	pyrazinamide	susceptible
SAMEA1018945	1773.38	Mycobacterium tuberculosis C00005528	1773	rifampicin	susceptible
SAMEA1018948	1773.38	Mycobacterium tuberculosis C00005481	1773	ethambutol	susceptible
SAMEA1018948	1773.38	Mycobacterium tuberculosis C00005481	1773	isoniazid	susceptible
SAMEA1018948	1773.38	Mycobacterium tuberculosis C00005481	1773	pyrazinamide	susceptible
SAMEA1018948	1773.38	Mycobacterium tuberculosis C00005481	1773	rifampicin	susceptible
SAMEA1018949	1773.37	Mycobacterium tuberculosis C00005386	1773	ethambutol	susceptible
SAMEA1018949	1773.37	Mycobacterium tuberculosis C00005386	1773	isoniazid	susceptible
SAMEA1018949	1773.37	Mycobacterium tuberculosis C00005386	1773	pyrazinamide	susceptible
SAMEA1018949	1773.37	Mycobacterium tuberculosis C00005386	1773	rifampicin	susceptible
SAMEA1018950	1773.39	Mycobacterium tuberculosis C00007277	1773	ethambutol	susceptible
SAMEA1018950	1773.39	Mycobacterium tuberculosis C00007277	1773	isoniazid	susceptible
SAMEA1018950	1773.39	Mycobacterium tuberculosis C00007277	1773	pyrazinamide	susceptible
SAMEA1018950	1773.39	Mycobacterium tuberculosis C00007277	1773	rifampicin	susceptible
SAMEA1018954	1773.38	Mycobacterium tuberculosis C00005472	1773	ciprofloxacin	susceptible
SAMEA1018954	1773.38	Mycobacterium tuberculosis C00005472	1773	ethambutol	susceptible
SAMEA1018957	1773.37	Mycobacterium tuberculosis C00005375	1773	ethambutol	susceptible
SAMEA1018957	1773.37	Mycobacterium tuberculosis C00005375	1773	isoniazid	susceptible
SAMEA1018957	1773.37	Mycobacterium tuberculosis C00005375	1773	pyrazinamide	susceptible
SAMEA1018957	1773.37	Mycobacterium tuberculosis C00005375	1773	rifampicin	susceptible
SAMEA1018958	1773.39	Mycobacterium tuberculosis C00005537	1773	ethambutol	susceptible
SAMEA1018958	1773.39	Mycobacterium tuberculosis C00005537	1773	isoniazid	resistant
SAMEA1018958	1773.39	Mycobacterium tuberculosis C00005537	1773	pyrazinamide	susceptible
SAMEA1018958	1773.39	Mycobacterium tuberculosis C00005537	1773	rifampicin	susceptible
SAMEA1018959	1773.37	Mycobacterium tuberculosis C00005376	1773	ethambutol	susceptible
SAMEA1018959	1773.37	Mycobacterium tuberculosis C00005376	1773	isoniazid	susceptible
SAMEA1018959	1773.37	Mycobacterium tuberculosis C00005376	1773	pyrazinamide	susceptible
SAMEA1018959	1773.37	Mycobacterium tuberculosis C00005376	1773	rifampicin	susceptible
SAMEA1018960	1773.38	Mycobacterium tuberculosis C00005527	1773	ethambutol	susceptible
SAMEA1018960	1773.38	Mycobacterium tuberculosis C00005527	1773	isoniazid	susceptible
SAMEA1018960	1773.38	Mycobacterium tuberculosis C00005527	1773	pyrazinamide	susceptible
SAMEA1018960	1773.38	Mycobacterium tuberculosis C00005527	1773	rifampicin	susceptible
SAMEA1018962	1773.38	Mycobacterium tuberculosis C00005482	1773	ethambutol	susceptible
SAMEA1018962	1773.38	Mycobacterium tuberculosis C00005482	1773	isoniazid	susceptible
SAMEA1018962	1773.38	Mycobacterium tuberculosis C00005482	1773	pyrazinamide	susceptible
SAMEA1018962	1773.38	Mycobacterium tuberculosis C00005482	1773	rifampicin	susceptible
SAMEA1018963	1773.37	Mycobacterium tuberculosis C00005387	1773	ethambutol	susceptible
SAMEA1018963	1773.37	Mycobacterium tuberculosis C00005387	1773	isoniazid	susceptible
SAMEA1018963	1773.37	Mycobacterium tuberculosis C00005387	1773	pyrazinamide	susceptible
SAMEA1018963	1773.37	Mycobacterium tuberculosis C00005387	1773	rifampicin	susceptible
SAMEA1018967	1773.36	Mycobacterium tuberculosis C00005293	1773	ethambutol	susceptible
SAMEA1018967	1773.36	Mycobacterium tuberculosis C00005293	1773	isoniazid	susceptible
SAMEA1018967	1773.36	Mycobacterium tuberculosis C00005293	1773	pyrazinamide	susceptible
SAMEA1018967	1773.36	Mycobacterium tuberculosis C00005293	1773	rifampicin	susceptible
SAMEA1018968	1773.38	Mycobacterium tuberculosis C00005474	1773	ethambutol	susceptible
SAMEA1018968	1773.38	Mycobacterium tuberculosis C00005474	1773	isoniazid	susceptible
SAMEA1018968	1773.38	Mycobacterium tuberculosis C00005474	1773	pyrazinamide	susceptible
SAMEA1018968	1773.38	Mycobacterium tuberculosis C00005474	1773	rifampicin	susceptible
SAMEA1018968	1773.38	Mycobacterium tuberculosis C00005474	1773	streptomycin	susceptible
SAMEA1018969	1773.38	Mycobacterium tuberculosis C00005420	1773	ethambutol	susceptible
SAMEA1018969	1773.38	Mycobacterium tuberculosis C00005420	1773	isoniazid	susceptible
SAMEA1018969	1773.38	Mycobacterium tuberculosis C00005420	1773	pyrazinamide	susceptible
SAMEA1018969	1773.38	Mycobacterium tuberculosis C00005420	1773	rifampicin	susceptible
SAMEA1018972	1773.39	Mycobacterium tuberculosis C00007283	1773	ethambutol	susceptible
SAMEA1018972	1773.39	Mycobacterium tuberculosis C00007283	1773	isoniazid	susceptible
SAMEA1018972	1773.39	Mycobacterium tuberculosis C00007283	1773	pyrazinamide	susceptible
SAMEA1018972	1773.39	Mycobacterium tuberculosis C00007283	1773	rifampicin	susceptible
SAMEA1018973	1773.39	Mycobacterium tuberculosis C00007286	1773	ethambutol	susceptible
SAMEA1018973	1773.39	Mycobacterium tuberculosis C00007286	1773	isoniazid	susceptible
SAMEA1018973	1773.39	Mycobacterium tuberculosis C00007286	1773	pyrazinamide	susceptible
SAMEA1018973	1773.39	Mycobacterium tuberculosis C00007286	1773	rifampicin	susceptible
SAMEA1018975	1773.39	Mycobacterium tuberculosis C00005544	1773	ethambutol	susceptible
SAMEA1018975	1773.39	Mycobacterium tuberculosis C00005544	1773	isoniazid	susceptible
SAMEA1018975	1773.39	Mycobacterium tuberculosis C00005544	1773	pyrazinamide	susceptible
SAMEA1018975	1773.39	Mycobacterium tuberculosis C00005544	1773	rifampicin	susceptible
SAMEA1018976	1773.37	Mycobacterium tuberculosis C00005312	1773	ciprofloxacin	susceptible
SAMEA1018976	1773.37	Mycobacterium tuberculosis C00005312	1773	ethambutol	susceptible
SAMEA1018976	1773.37	Mycobacterium tuberculosis C00005312	1773	isoniazid	susceptible
SAMEA1018976	1773.37	Mycobacterium tuberculosis C00005312	1773	pyrazinamide	susceptible
SAMEA1018976	1773.37	Mycobacterium tuberculosis C00005312	1773	rifampicin	susceptible
SAMEA1018977	1773.38	Mycobacterium tuberculosis C00005473	1773	ethambutol	susceptible
SAMEA1018977	1773.38	Mycobacterium tuberculosis C00005473	1773	isoniazid	susceptible
SAMEA1018977	1773.38	Mycobacterium tuberculosis C00005473	1773	pyrazinamide	susceptible
SAMEA1018977	1773.38	Mycobacterium tuberculosis C00005473	1773	rifampicin	susceptible
SAMEA1018980	1773.38	Mycobacterium tuberculosis C00005475	1773	ethambutol	susceptible
SAMEA1018980	1773.38	Mycobacterium tuberculosis C00005475	1773	isoniazid	susceptible
SAMEA1018980	1773.38	Mycobacterium tuberculosis C00005475	1773	pyrazinamide	susceptible
SAMEA1018980	1773.38	Mycobacterium tuberculosis C00005475	1773	rifampicin	susceptible
SAMEA1018981	1773.39	Mycobacterium tuberculosis C00005535	1773	ethambutol	susceptible
SAMEA1018981	1773.39	Mycobacterium tuberculosis C00005535	1773	isoniazid	susceptible
SAMEA1018981	1773.39	Mycobacterium tuberculosis C00005535	1773	pyrazinamide	susceptible
SAMEA1018981	1773.39	Mycobacterium tuberculosis C00005535	1773	rifampicin	susceptible
SAMEA1018983	1773.37	Mycobacterium tuberculosis C00005313	1773	ciprofloxacin	susceptible
SAMEA1018983	1773.37	Mycobacterium tuberculosis C00005313	1773	ethambutol	susceptible
SAMEA1018983	1773.37	Mycobacterium tuberculosis C00005313	1773	isoniazid	resistant
SAMEA1018983	1773.37	Mycobacterium tuberculosis C00005313	1773	pyrazinamide	susceptible
SAMEA1018983	1773.37	Mycobacterium tuberculosis C00005313	1773	rifampicin	susceptible
SAMEA1018985	1773.38	Mycobacterium tuberculosis C00005460	1773	ethambutol	susceptible
SAMEA1018985	1773.38	Mycobacterium tuberculosis C00005460	1773	isoniazid	susceptible
SAMEA1018985	1773.38	Mycobacterium tuberculosis C00005460	1773	pyrazinamide	susceptible
SAMEA1018985	1773.38	Mycobacterium tuberculosis C00005460	1773	rifampicin	susceptible
SAMEA1018987	1773.39	Mycobacterium tuberculosis C00005543	1773	ethambutol	susceptible
SAMEA1018987	1773.39	Mycobacterium tuberculosis C00005543	1773	isoniazid	susceptible
SAMEA1018987	1773.39	Mycobacterium tuberculosis C00005543	1773	pyrazinamide	susceptible
SAMEA1018987	1773.39	Mycobacterium tuberculosis C00005543	1773	rifampicin	susceptible
SAMEA1018989	1773.39	Mycobacterium tuberculosis C00005534	1773	ethambutol	susceptible
SAMEA1018989	1773.39	Mycobacterium tuberculosis C00005534	1773	isoniazid	susceptible
SAMEA1018989	1773.39	Mycobacterium tuberculosis C00005534	1773	pyrazinamide	susceptible
SAMEA1018989	1773.39	Mycobacterium tuberculosis C00005534	1773	rifampicin	susceptible
SAMEA1018990	1773.38	Mycobacterium tuberculosis C00005418	1773	ethambutol	susceptible
SAMEA1018990	1773.38	Mycobacterium tuberculosis C00005418	1773	isoniazid	susceptible
SAMEA1018990	1773.38	Mycobacterium tuberculosis C00005418	1773	pyrazinamide	susceptible
SAMEA1018990	1773.38	Mycobacterium tuberculosis C00005418	1773	rifampicin	susceptible
SAMEA1018991	1773.38	Mycobacterium tuberculosis C00005476	1773	ethambutol	susceptible
SAMEA1018991	1773.38	Mycobacterium tuberculosis C00005476	1773	isoniazid	susceptible
SAMEA1018991	1773.38	Mycobacterium tuberculosis C00005476	1773	pyrazinamide	susceptible
SAMEA1018991	1773.38	Mycobacterium tuberculosis C00005476	1773	rifampicin	susceptible
SAMEA1018991	1773.38	Mycobacterium tuberculosis C00005476	1773	streptomycin	susceptible
SAMEA1018993	1773.39	Mycobacterium tuberculosis C00005547	1773	ethambutol	susceptible
SAMEA1018993	1773.39	Mycobacterium tuberculosis C00005547	1773	isoniazid	susceptible
SAMEA1018993	1773.39	Mycobacterium tuberculosis C00005547	1773	pyrazinamide	susceptible
SAMEA1018993	1773.39	Mycobacterium tuberculosis C00005547	1773	rifampicin	susceptible
SAMEA1018994	1773.38	Mycobacterium tuberculosis C00005417	1773	ethambutol	susceptible
SAMEA1018994	1773.38	Mycobacterium tuberculosis C00005417	1773	isoniazid	susceptible
SAMEA1018994	1773.38	Mycobacterium tuberculosis C00005417	1773	pyrazinamide	susceptible
SAMEA1018994	1773.38	Mycobacterium tuberculosis C00005417	1773	rifampicin	susceptible
SAMEA1018995	1773.36	Mycobacterium tuberculosis C00005291	1773	ethambutol	susceptible
SAMEA1018995	1773.36	Mycobacterium tuberculosis C00005291	1773	isoniazid	susceptible
SAMEA1018995	1773.36	Mycobacterium tuberculosis C00005291	1773	pyrazinamide	susceptible
SAMEA1018995	1773.36	Mycobacterium tuberculosis C00005291	1773	rifampicin	susceptible
SAMEA1018998	1773.39	Mycobacterium tuberculosis C00007292	1773	ethambutol	susceptible
SAMEA1018998	1773.39	Mycobacterium tuberculosis C00007292	1773	isoniazid	susceptible
SAMEA1018998	1773.39	Mycobacterium tuberculosis C00007292	1773	pyrazinamide	susceptible
SAMEA1018998	1773.39	Mycobacterium tuberculosis C00007292	1773	rifampicin	susceptible
SAMEA1018999	1773.39	Mycobacterium tuberculosis C00007295	1773	ethambutol	susceptible
SAMEA1018999	1773.39	Mycobacterium tuberculosis C00007295	1773	isoniazid	susceptible
SAMEA1018999	1773.39	Mycobacterium tuberculosis C00007295	1773	pyrazinamide	susceptible
SAMEA1018999	1773.39	Mycobacterium tuberculosis C00007295	1773	rifampicin	susceptible
SAMEA1019001	1773.39	Mycobacterium tuberculosis C00005533	1773	ethambutol	susceptible
SAMEA1019001	1773.39	Mycobacterium tuberculosis C00005533	1773	isoniazid	susceptible
SAMEA1019001	1773.39	Mycobacterium tuberculosis C00005533	1773	pyrazinamide	susceptible
SAMEA1019001	1773.39	Mycobacterium tuberculosis C00005533	1773	rifampicin	susceptible
SAMEA1019002	1773.37	Mycobacterium tuberculosis C00005310	1773	ethambutol	susceptible
SAMEA1019002	1773.37	Mycobacterium tuberculosis C00005310	1773	isoniazid	susceptible
SAMEA1019002	1773.37	Mycobacterium tuberculosis C00005310	1773	pyrazinamide	susceptible
SAMEA1019002	1773.37	Mycobacterium tuberculosis C00005310	1773	rifampicin	susceptible
SAMEA1019003	1773.38	Mycobacterium tuberculosis C00005419	1773	ethambutol	susceptible
SAMEA1019003	1773.38	Mycobacterium tuberculosis C00005419	1773	isoniazid	susceptible
SAMEA1019003	1773.38	Mycobacterium tuberculosis C00005419	1773	pyrazinamide	susceptible
SAMEA1019003	1773.38	Mycobacterium tuberculosis C00005419	1773	rifampicin	susceptible
SAMEA1019006	1773.39	Mycobacterium tuberculosis C00005546	1773	ethambutol	susceptible
SAMEA1019006	1773.39	Mycobacterium tuberculosis C00005546	1773	isoniazid	susceptible
SAMEA1019006	1773.39	Mycobacterium tuberculosis C00005546	1773	pyrazinamide	susceptible
SAMEA1019006	1773.39	Mycobacterium tuberculosis C00005546	1773	rifampicin	susceptible
SAMEA1019008	1773.38	Mycobacterium tuberculosis C00005477	1773	ethambutol	susceptible
SAMEA1019008	1773.38	Mycobacterium tuberculosis C00005477	1773	isoniazid	susceptible
SAMEA1019008	1773.38	Mycobacterium tuberculosis C00005477	1773	pyrazinamide	susceptible
SAMEA1019008	1773.38	Mycobacterium tuberculosis C00005477	1773	rifampicin	susceptible
SAMEA1019010	1773.39	Mycobacterium tuberculosis C00005545	1773	ethambutol	susceptible
SAMEA1019010	1773.39	Mycobacterium tuberculosis C00005545	1773	isoniazid	susceptible
SAMEA1019010	1773.39	Mycobacterium tuberculosis C00005545	1773	pyrazinamide	susceptible
SAMEA1019010	1773.39	Mycobacterium tuberculosis C00005545	1773	rifampicin	susceptible
SAMEA1019011	1773.36	Mycobacterium tuberculosis C00005290	1773	ethambutol	susceptible
SAMEA1019011	1773.36	Mycobacterium tuberculosis C00005290	1773	isoniazid	susceptible
SAMEA1019011	1773.36	Mycobacterium tuberculosis C00005290	1773	pyrazinamide	susceptible
SAMEA1019011	1773.36	Mycobacterium tuberculosis C00005290	1773	rifampicin	susceptible
SAMEA1019012	1773.37	Mycobacterium tuberculosis C00005311	1773	ethambutol	susceptible
SAMEA1019012	1773.37	Mycobacterium tuberculosis C00005311	1773	isoniazid	susceptible
SAMEA1019012	1773.37	Mycobacterium tuberculosis C00005311	1773	pyrazinamide	susceptible
SAMEA1019012	1773.37	Mycobacterium tuberculosis C00005311	1773	rifampicin	susceptible
SAMEA1019013	1773.39	Mycobacterium tuberculosis C00005532	1773	ethambutol	susceptible
SAMEA1019013	1773.39	Mycobacterium tuberculosis C00005532	1773	isoniazid	susceptible
SAMEA1019013	1773.39	Mycobacterium tuberculosis C00005532	1773	pyrazinamide	susceptible
SAMEA1019013	1773.39	Mycobacterium tuberculosis C00005532	1773	rifampicin	susceptible
SAMEA1019014	1773.37	Mycobacterium tuberculosis C00005358	1773	ethambutol	susceptible
SAMEA1019014	1773.37	Mycobacterium tuberculosis C00005358	1773	isoniazid	susceptible
SAMEA1019014	1773.37	Mycobacterium tuberculosis C00005358	1773	pyrazinamide	susceptible
SAMEA1019014	1773.37	Mycobacterium tuberculosis C00005358	1773	rifampicin	susceptible
SAMEA1019016	1773.39	Mycobacterium tuberculosis C00005540	1773	ethambutol	susceptible
SAMEA1019016	1773.39	Mycobacterium tuberculosis C00005540	1773	isoniazid	susceptible
SAMEA1019016	1773.39	Mycobacterium tuberculosis C00005540	1773	pyrazinamide	susceptible
SAMEA1019016	1773.39	Mycobacterium tuberculosis C00005540	1773	rifampicin	susceptible
SAMEA1019017	1773.38	Mycobacterium tuberculosis C00005425	1773	ethambutol	susceptible
SAMEA1019017	1773.38	Mycobacterium tuberculosis C00005425	1773	isoniazid	susceptible
SAMEA1019017	1773.38	Mycobacterium tuberculosis C00005425	1773	pyrazinamide	susceptible
SAMEA1019017	1773.38	Mycobacterium tuberculosis C00005425	1773	rifampicin	susceptible
SAMEA1019021	1773.38	Mycobacterium tuberculosis C00005464	1773	ethambutol	susceptible
SAMEA1019021	1773.38	Mycobacterium tuberculosis C00005464	1773	isoniazid	susceptible
SAMEA1019021	1773.38	Mycobacterium tuberculosis C00005464	1773	pyrazinamide	susceptible
SAMEA1019021	1773.38	Mycobacterium tuberculosis C00005464	1773	rifampicin	susceptible
SAMEA1019022	1773.37	Mycobacterium tuberculosis C00005316	1773	ethambutol	susceptible
SAMEA1019022	1773.37	Mycobacterium tuberculosis C00005316	1773	isoniazid	susceptible
SAMEA1019022	1773.37	Mycobacterium tuberculosis C00005316	1773	pyrazinamide	susceptible
SAMEA1019022	1773.37	Mycobacterium tuberculosis C00005316	1773	rifampicin	susceptible
SAMEA1019024	1773.38	Mycobacterium tuberculosis C00005478	1773	amikacin	susceptible
SAMEA1019024	1773.38	Mycobacterium tuberculosis C00005478	1773	capreomycin	susceptible
SAMEA1019024	1773.38	Mycobacterium tuberculosis C00005478	1773	ciprofloxacin	susceptible
SAMEA1019024	1773.38	Mycobacterium tuberculosis C00005478	1773	ethambutol	susceptible
SAMEA1019024	1773.38	Mycobacterium tuberculosis C00005478	1773	isoniazid	resistant
SAMEA1019024	1773.38	Mycobacterium tuberculosis C00005478	1773	pyrazinamide	susceptible
SAMEA1019024	1773.38	Mycobacterium tuberculosis C00005478	1773	rifampicin	resistant
SAMEA1019024	1773.38	Mycobacterium tuberculosis C00005478	1773	streptomycin	resistant
SAMEA1019028	1773.37	Mycobacterium tuberculosis C00005326	1773	ethambutol	susceptible
SAMEA1019028	1773.37	Mycobacterium tuberculosis C00005326	1773	isoniazid	susceptible
SAMEA1019028	1773.37	Mycobacterium tuberculosis C00005326	1773	pyrazinamide	susceptible
SAMEA1019028	1773.37	Mycobacterium tuberculosis C00005326	1773	rifampicin	susceptible
SAMEA1019029	1773.39	Mycobacterium tuberculosis C00005531	1773	ethambutol	susceptible
SAMEA1019029	1773.39	Mycobacterium tuberculosis C00005531	1773	isoniazid	susceptible
SAMEA1019029	1773.39	Mycobacterium tuberculosis C00005531	1773	pyrazinamide	susceptible
SAMEA1019029	1773.39	Mycobacterium tuberculosis C00005531	1773	rifampicin	susceptible
SAMEA1019031	1773.36	Mycobacterium tuberculosis C00005289	1773	ethambutol	susceptible
SAMEA1019031	1773.36	Mycobacterium tuberculosis C00005289	1773	isoniazid	susceptible
SAMEA1019031	1773.36	Mycobacterium tuberculosis C00005289	1773	pyrazinamide	susceptible
SAMEA1019031	1773.36	Mycobacterium tuberculosis C00005289	1773	rifampicin	susceptible
SAMEA1019032	1773.38	Mycobacterium tuberculosis C00005465	1773	ethambutol	susceptible
SAMEA1019032	1773.38	Mycobacterium tuberculosis C00005465	1773	isoniazid	susceptible
SAMEA1019032	1773.38	Mycobacterium tuberculosis C00005465	1773	pyrazinamide	susceptible
SAMEA1019032	1773.38	Mycobacterium tuberculosis C00005465	1773	rifampicin	susceptible
SAMEA1019033	1773.37	Mycobacterium tuberculosis C00005317	1773	ethambutol	susceptible
SAMEA1019033	1773.37	Mycobacterium tuberculosis C00005317	1773	isoniazid	susceptible
SAMEA1019033	1773.37	Mycobacterium tuberculosis C00005317	1773	pyrazinamide	susceptible
SAMEA1019033	1773.37	Mycobacterium tuberculosis C00005317	1773	rifampicin	susceptible
SAMEA1019034	1773.37	Mycobacterium tuberculosis C00005407	1773	ethambutol	susceptible
SAMEA1019034	1773.37	Mycobacterium tuberculosis C00005407	1773	isoniazid	susceptible
SAMEA1019034	1773.37	Mycobacterium tuberculosis C00005407	1773	pyrazinamide	susceptible
SAMEA1019034	1773.37	Mycobacterium tuberculosis C00005407	1773	rifampicin	susceptible
SAMEA1019034	1773.37	Mycobacterium tuberculosis C00005407	1773	streptomycin	susceptible
SAMEA1019036	1773.37	Mycobacterium tuberculosis C00005318	1773	ethambutol	susceptible
SAMEA1019036	1773.37	Mycobacterium tuberculosis C00005318	1773	isoniazid	susceptible
SAMEA1019036	1773.37	Mycobacterium tuberculosis C00005318	1773	pyrazinamide	susceptible
SAMEA1019036	1773.37	Mycobacterium tuberculosis C00005318	1773	rifampicin	susceptible
SAMEA1019037	1773.37	Mycobacterium tuberculosis C00005406	1773	ethambutol	susceptible
SAMEA1019037	1773.37	Mycobacterium tuberculosis C00005406	1773	isoniazid	susceptible
SAMEA1019037	1773.37	Mycobacterium tuberculosis C00005406	1773	pyrazinamide	susceptible
SAMEA1019037	1773.37	Mycobacterium tuberculosis C00005406	1773	rifampicin	susceptible
SAMEA1019041	1773.37	Mycobacterium tuberculosis C00005327	1773	ciprofloxacin	resistant
SAMEA1019041	1773.37	Mycobacterium tuberculosis C00005327	1773	ethambutol	resistant
SAMEA1019041	1773.37	Mycobacterium tuberculosis C00005327	1773	isoniazid	susceptible
SAMEA1019041	1773.37	Mycobacterium tuberculosis C00005327	1773	pyrazinamide	susceptible
SAMEA1019041	1773.37	Mycobacterium tuberculosis C00005327	1773	rifampicin	susceptible
SAMEA1019043	1773.38	Mycobacterium tuberculosis C00005530	1773	ethambutol	susceptible
SAMEA1019043	1773.38	Mycobacterium tuberculosis C00005530	1773	isoniazid	susceptible
SAMEA1019043	1773.38	Mycobacterium tuberculosis C00005530	1773	pyrazinamide	susceptible
SAMEA1019043	1773.38	Mycobacterium tuberculosis C00005530	1773	rifampicin	susceptible
SAMEA1019047	1773.37	Mycobacterium tuberculosis C00005408	1773	ethambutol	susceptible
SAMEA1019047	1773.37	Mycobacterium tuberculosis C00005408	1773	isoniazid	susceptible
SAMEA1019047	1773.37	Mycobacterium tuberculosis C00005408	1773	pyrazinamide	susceptible
SAMEA1019047	1773.37	Mycobacterium tuberculosis C00005408	1773	rifampicin	susceptible
SAMEA1019047	1773.37	Mycobacterium tuberculosis C00005408	1773	streptomycin	susceptible
SAMEA1019048	1773.37	Mycobacterium tuberculosis C00005314	1773	ethambutol	susceptible
SAMEA1019048	1773.37	Mycobacterium tuberculosis C00005314	1773	isoniazid	susceptible
SAMEA1019048	1773.37	Mycobacterium tuberculosis C00005314	1773	pyrazinamide	susceptible
SAMEA1019048	1773.37	Mycobacterium tuberculosis C00005314	1773	rifampicin	susceptible
SAMEA1019048	1773.37	Mycobacterium tuberculosis C00005314	1773	streptomycin	susceptible
SAMEA1019049	1773.37	Mycobacterium tuberculosis C00005299	1773	ethambutol	susceptible
SAMEA1019049	1773.37	Mycobacterium tuberculosis C00005299	1773	isoniazid	susceptible
SAMEA1019049	1773.37	Mycobacterium tuberculosis C00005299	1773	pyrazinamide	susceptible
SAMEA1019049	1773.37	Mycobacterium tuberculosis C00005299	1773	rifampicin	susceptible
SAMEA1019050	1773.37	Mycobacterium tuberculosis C00005384	1773	ethambutol	susceptible
SAMEA1019050	1773.37	Mycobacterium tuberculosis C00005384	1773	isoniazid	susceptible
SAMEA1019050	1773.37	Mycobacterium tuberculosis C00005384	1773	pyrazinamide	susceptible
SAMEA1019050	1773.37	Mycobacterium tuberculosis C00005384	1773	rifampicin	susceptible
SAMEA1019052	1773.37	Mycobacterium tuberculosis C00005366	1773	ethambutol	susceptible
SAMEA1019052	1773.37	Mycobacterium tuberculosis C00005366	1773	isoniazid	susceptible
SAMEA1019052	1773.37	Mycobacterium tuberculosis C00005366	1773	pyrazinamide	susceptible
SAMEA1019052	1773.37	Mycobacterium tuberculosis C00005366	1773	rifampicin	susceptible
SAMEA1019053	1773.39	Mycobacterium tuberculosis C00005542	1773	ethambutol	susceptible
SAMEA1019053	1773.39	Mycobacterium tuberculosis C00005542	1773	isoniazid	susceptible
SAMEA1019053	1773.39	Mycobacterium tuberculosis C00005542	1773	pyrazinamide	susceptible
SAMEA1019053	1773.39	Mycobacterium tuberculosis C00005542	1773	rifampicin	susceptible
SAMEA1019054	1773.37	Mycobacterium tuberculosis C00005385	1773	ethambutol	susceptible
SAMEA1019054	1773.37	Mycobacterium tuberculosis C00005385	1773	isoniazid	susceptible
SAMEA1019054	1773.37	Mycobacterium tuberculosis C00005385	1773	pyrazinamide	susceptible
SAMEA1019054	1773.37	Mycobacterium tuberculosis C00005385	1773	rifampicin	susceptible
SAMEA1019054	1773.37	Mycobacterium tuberculosis C00005385	1773	streptomycin	susceptible
SAMEA1019055	1773.37	Mycobacterium tuberculosis C00005367	1773	ethambutol	susceptible
SAMEA1019055	1773.37	Mycobacterium tuberculosis C00005367	1773	isoniazid	susceptible
SAMEA1019055	1773.37	Mycobacterium tuberculosis C00005367	1773	pyrazinamide	susceptible
SAMEA1019055	1773.37	Mycobacterium tuberculosis C00005367	1773	rifampicin	susceptible
SAMEA1019056	1773.37	Mycobacterium tuberculosis C00005395	1773	ethambutol	susceptible
SAMEA1019056	1773.37	Mycobacterium tuberculosis C00005395	1773	isoniazid	susceptible
SAMEA1019056	1773.37	Mycobacterium tuberculosis C00005395	1773	pyrazinamide	susceptible
SAMEA1019056	1773.37	Mycobacterium tuberculosis C00005395	1773	rifampicin	susceptible
SAMEA1019058	1773.38	Mycobacterium tuberculosis C00005461	1773	ethambutol	susceptible
SAMEA1019058	1773.38	Mycobacterium tuberculosis C00005461	1773	isoniazid	susceptible
SAMEA1019058	1773.38	Mycobacterium tuberculosis C00005461	1773	pyrazinamide	susceptible
SAMEA1019058	1773.38	Mycobacterium tuberculosis C00005461	1773	rifampicin	susceptible
SAMEA1019062	1773.38	Mycobacterium tuberculosis C00005422	1773	ethambutol	susceptible
SAMEA1019062	1773.38	Mycobacterium tuberculosis C00005422	1773	isoniazid	susceptible
SAMEA1019062	1773.38	Mycobacterium tuberculosis C00005422	1773	pyrazinamide	susceptible
SAMEA1019062	1773.38	Mycobacterium tuberculosis C00005422	1773	rifampicin	susceptible
SAMEA1019064	1773.37	Mycobacterium tuberculosis C00005300	1773	ethambutol	susceptible
SAMEA1019064	1773.37	Mycobacterium tuberculosis C00005300	1773	isoniazid	susceptible
SAMEA1019064	1773.37	Mycobacterium tuberculosis C00005300	1773	pyrazinamide	susceptible
SAMEA1019064	1773.37	Mycobacterium tuberculosis C00005300	1773	rifampicin	susceptible
SAMEA1019065	1773.37	Mycobacterium tuberculosis C00005315	1773	ciprofloxacin	susceptible
SAMEA1019065	1773.37	Mycobacterium tuberculosis C00005315	1773	ethambutol	susceptible
SAMEA1019065	1773.37	Mycobacterium tuberculosis C00005315	1773	isoniazid	resistant
SAMEA1019065	1773.37	Mycobacterium tuberculosis C00005315	1773	pyrazinamide	susceptible
SAMEA1019065	1773.37	Mycobacterium tuberculosis C00005315	1773	rifampicin	susceptible
SAMEA1019066	1773.37	Mycobacterium tuberculosis C00005409	1773	ethambutol	susceptible
SAMEA1019066	1773.37	Mycobacterium tuberculosis C00005409	1773	isoniazid	susceptible
SAMEA1019066	1773.37	Mycobacterium tuberculosis C00005409	1773	pyrazinamide	susceptible
SAMEA1019066	1773.37	Mycobacterium tuberculosis C00005409	1773	rifampicin	susceptible
SAMEA1019067	1773.59	Mycobacterium tuberculosis ERS031538	1773	ethambutol	susceptible
SAMEA1019067	1773.59	Mycobacterium tuberculosis ERS031538	1773	isoniazid	susceptible
SAMEA1019067	1773.59	Mycobacterium tuberculosis ERS031538	1773	pyrazinamide	susceptible
SAMEA1019067	1773.59	Mycobacterium tuberculosis ERS031538	1773	rifampicin	susceptible
SAMEA1019068	1773.38	Mycobacterium tuberculosis C00005463	1773	ethambutol	susceptible
SAMEA1019068	1773.38	Mycobacterium tuberculosis C00005463	1773	isoniazid	susceptible
SAMEA1019068	1773.38	Mycobacterium tuberculosis C00005463	1773	pyrazinamide	susceptible
SAMEA1019068	1773.38	Mycobacterium tuberculosis C00005463	1773	rifampicin	susceptible
SAMEA1019071	1773.39	Mycobacterium tuberculosis C00005541	1773	ethambutol	susceptible
SAMEA1019071	1773.39	Mycobacterium tuberculosis C00005541	1773	isoniazid	susceptible
SAMEA1019071	1773.39	Mycobacterium tuberculosis C00005541	1773	pyrazinamide	susceptible
SAMEA1019071	1773.39	Mycobacterium tuberculosis C00005541	1773	rifampicin	susceptible
SAMEA1019075	1773.37	Mycobacterium tuberculosis C00005301	1773	ethambutol	susceptible
SAMEA1019075	1773.37	Mycobacterium tuberculosis C00005301	1773	isoniazid	susceptible
SAMEA1019075	1773.37	Mycobacterium tuberculosis C00005301	1773	pyrazinamide	susceptible
SAMEA1019075	1773.37	Mycobacterium tuberculosis C00005301	1773	rifampicin	susceptible
SAMEA1019077	1773.38	Mycobacterium tuberculosis C00005423	1773	ethambutol	susceptible
SAMEA1019077	1773.38	Mycobacterium tuberculosis C00005423	1773	isoniazid	susceptible
SAMEA1019077	1773.38	Mycobacterium tuberculosis C00005423	1773	pyrazinamide	susceptible
SAMEA1019077	1773.38	Mycobacterium tuberculosis C00005423	1773	rifampicin	susceptible
SAMEA1019080	1773.38	Mycobacterium tuberculosis C00005428	1773	ethambutol	susceptible
SAMEA1019080	1773.38	Mycobacterium tuberculosis C00005428	1773	isoniazid	susceptible
SAMEA1019080	1773.38	Mycobacterium tuberculosis C00005428	1773	pyrazinamide	susceptible
SAMEA1019080	1773.38	Mycobacterium tuberculosis C00005428	1773	rifampicin	susceptible
SAMEA1019082	1773.39	Mycobacterium tuberculosis C00007344	1773	ethambutol	susceptible
SAMEA1019082	1773.39	Mycobacterium tuberculosis C00007344	1773	isoniazid	susceptible
SAMEA1019082	1773.39	Mycobacterium tuberculosis C00007344	1773	pyrazinamide	susceptible
SAMEA1019082	1773.39	Mycobacterium tuberculosis C00007344	1773	rifampicin	susceptible
SAMEA1019084	1773.37	Mycobacterium tuberculosis C00005357	1773	ethambutol	susceptible
SAMEA1019084	1773.37	Mycobacterium tuberculosis C00005357	1773	isoniazid	susceptible
SAMEA1019084	1773.37	Mycobacterium tuberculosis C00005357	1773	pyrazinamide	susceptible
SAMEA1019084	1773.37	Mycobacterium tuberculosis C00005357	1773	rifampicin	susceptible
SAMEA1019085	1773.38	Mycobacterium tuberculosis C00005467	1773	ethambutol	susceptible
SAMEA1019085	1773.38	Mycobacterium tuberculosis C00005467	1773	isoniazid	susceptible
SAMEA1019085	1773.38	Mycobacterium tuberculosis C00005467	1773	pyrazinamide	susceptible
SAMEA1019085	1773.38	Mycobacterium tuberculosis C00005467	1773	rifampicin	susceptible
SAMEA1019088	1773.37	Mycobacterium tuberculosis C00005323	1773	ethambutol	susceptible
SAMEA1019088	1773.37	Mycobacterium tuberculosis C00005323	1773	isoniazid	resistant
SAMEA1019088	1773.37	Mycobacterium tuberculosis C00005323	1773	pyrazinamide	susceptible
SAMEA1019088	1773.37	Mycobacterium tuberculosis C00005323	1773	rifampicin	susceptible
SAMEA1019093	1773.38	Mycobacterium tuberculosis C00005429	1773	ethambutol	susceptible
SAMEA1019093	1773.38	Mycobacterium tuberculosis C00005429	1773	isoniazid	susceptible
SAMEA1019093	1773.38	Mycobacterium tuberculosis C00005429	1773	pyrazinamide	susceptible
SAMEA1019093	1773.38	Mycobacterium tuberculosis C00005429	1773	rifampicin	susceptible
SAMEA1019099	1773.37	Mycobacterium tuberculosis C00005356	1773	amikacin	susceptible
SAMEA1019099	1773.37	Mycobacterium tuberculosis C00005356	1773	ethambutol	susceptible
SAMEA1019099	1773.37	Mycobacterium tuberculosis C00005356	1773	isoniazid	resistant
SAMEA1019099	1773.37	Mycobacterium tuberculosis C00005356	1773	rifampicin	resistant
SAMEA1019099	1773.37	Mycobacterium tuberculosis C00005356	1773	streptomycin	resistant
SAMEA1019100	1773.38	Mycobacterium tuberculosis C00005509	1773	ethambutol	susceptible
SAMEA1019100	1773.38	Mycobacterium tuberculosis C00005509	1773	isoniazid	susceptible
SAMEA1019100	1773.38	Mycobacterium tuberculosis C00005509	1773	pyrazinamide	susceptible
SAMEA1019100	1773.38	Mycobacterium tuberculosis C00005509	1773	rifampicin	susceptible
SAMEA1019101	1773.36	Mycobacterium tuberculosis C00005286	1773	ethambutol	susceptible
SAMEA1019101	1773.36	Mycobacterium tuberculosis C00005286	1773	isoniazid	susceptible
SAMEA1019101	1773.36	Mycobacterium tuberculosis C00005286	1773	pyrazinamide	susceptible
SAMEA1019101	1773.36	Mycobacterium tuberculosis C00005286	1773	rifampicin	susceptible
SAMEA1019102	1773.39	Mycobacterium tuberculosis C00007342	1773	ethambutol	susceptible
SAMEA1019102	1773.39	Mycobacterium tuberculosis C00007342	1773	isoniazid	susceptible
SAMEA1019102	1773.39	Mycobacterium tuberculosis C00007342	1773	pyrazinamide	susceptible
SAMEA1019102	1773.39	Mycobacterium tuberculosis C00007342	1773	rifampicin	susceptible
SAMEA1019108	1773.39	Mycobacterium tuberculosis C00007267	1773	ethambutol	susceptible
SAMEA1019108	1773.39	Mycobacterium tuberculosis C00007267	1773	isoniazid	susceptible
SAMEA1019108	1773.39	Mycobacterium tuberculosis C00007267	1773	pyrazinamide	susceptible
SAMEA1019108	1773.39	Mycobacterium tuberculosis C00007267	1773	rifampicin	susceptible
SAMEA1019109	1773.39	Mycobacterium tuberculosis C00007325	1773	ethambutol	susceptible
SAMEA1019109	1773.39	Mycobacterium tuberculosis C00007325	1773	isoniazid	susceptible
SAMEA1019109	1773.39	Mycobacterium tuberculosis C00007325	1773	pyrazinamide	susceptible
SAMEA1019109	1773.39	Mycobacterium tuberculosis C00007325	1773	rifampicin	susceptible
SAMEA1019110	1773.37	Mycobacterium tuberculosis C00005355	1773	ethambutol	susceptible
SAMEA1019110	1773.37	Mycobacterium tuberculosis C00005355	1773	isoniazid	susceptible
SAMEA1019110	1773.37	Mycobacterium tuberculosis C00005355	1773	pyrazinamide	susceptible
SAMEA1019110	1773.37	Mycobacterium tuberculosis C00005355	1773	rifampicin	susceptible
SAMEA1019110	1773.37	Mycobacterium tuberculosis C00005355	1773	streptomycin	susceptible
SAMEA1019113	1773.38	Mycobacterium tuberculosis C00005426	1773	ethambutol	susceptible
SAMEA1019113	1773.38	Mycobacterium tuberculosis C00005426	1773	isoniazid	susceptible
SAMEA1019113	1773.38	Mycobacterium tuberculosis C00005426	1773	pyrazinamide	susceptible
SAMEA1019113	1773.38	Mycobacterium tuberculosis C00005426	1773	rifampicin	susceptible
SAMEA1019119	1773.39	Mycobacterium tuberculosis C00005551	1773	ethambutol	susceptible
SAMEA1019119	1773.39	Mycobacterium tuberculosis C00005551	1773	isoniazid	susceptible
SAMEA1019119	1773.39	Mycobacterium tuberculosis C00005551	1773	pyrazinamide	susceptible
SAMEA1019119	1773.39	Mycobacterium tuberculosis C00005551	1773	rifampicin	susceptible
SAMEA1019120	1773.38	Mycobacterium tuberculosis C00005505	1773	ethambutol	susceptible
SAMEA1019120	1773.38	Mycobacterium tuberculosis C00005505	1773	isoniazid	susceptible
SAMEA1019120	1773.38	Mycobacterium tuberculosis C00005505	1773	pyrazinamide	susceptible
SAMEA1019120	1773.38	Mycobacterium tuberculosis C00005505	1773	rifampicin	susceptible
SAMEA1019121	1773.37	Mycobacterium tuberculosis C00005354	1773	ethambutol	susceptible
SAMEA1019121	1773.37	Mycobacterium tuberculosis C00005354	1773	isoniazid	susceptible
SAMEA1019121	1773.37	Mycobacterium tuberculosis C00005354	1773	pyrazinamide	susceptible
SAMEA1019121	1773.37	Mycobacterium tuberculosis C00005354	1773	rifampicin	susceptible
SAMEA1019123	1773.36	Mycobacterium tuberculosis C00005269	1773	ethambutol	susceptible
SAMEA1019123	1773.36	Mycobacterium tuberculosis C00005269	1773	isoniazid	susceptible
SAMEA1019123	1773.36	Mycobacterium tuberculosis C00005269	1773	pyrazinamide	susceptible
SAMEA1019123	1773.36	Mycobacterium tuberculosis C00005269	1773	rifampicin	susceptible
SAMEA1019126	1773.38	Mycobacterium tuberculosis C00005507	1773	ethambutol	susceptible
SAMEA1019126	1773.38	Mycobacterium tuberculosis C00005507	1773	isoniazid	susceptible
SAMEA1019126	1773.38	Mycobacterium tuberculosis C00005507	1773	pyrazinamide	susceptible
SAMEA1019126	1773.38	Mycobacterium tuberculosis C00005507	1773	rifampicin	susceptible
SAMEA1019133	1773.38	Mycobacterium tuberculosis C00005506	1773	ethambutol	susceptible
SAMEA1019133	1773.38	Mycobacterium tuberculosis C00005506	1773	isoniazid	susceptible
SAMEA1019133	1773.38	Mycobacterium tuberculosis C00005506	1773	pyrazinamide	susceptible
SAMEA1019133	1773.38	Mycobacterium tuberculosis C00005506	1773	rifampicin	susceptible
SAMEA1019139	1773.36	Mycobacterium tuberculosis C00005280	1773	ethambutol	susceptible
SAMEA1019139	1773.36	Mycobacterium tuberculosis C00005280	1773	isoniazid	susceptible
SAMEA1019139	1773.36	Mycobacterium tuberculosis C00005280	1773	pyrazinamide	susceptible
SAMEA1019139	1773.36	Mycobacterium tuberculosis C00005280	1773	rifampicin	susceptible
SAMEA1019142	1773.38	Mycobacterium tuberculosis C00005421	1773	ethambutol	susceptible
SAMEA1019142	1773.38	Mycobacterium tuberculosis C00005421	1773	isoniazid	susceptible
SAMEA1019142	1773.38	Mycobacterium tuberculosis C00005421	1773	pyrazinamide	susceptible
SAMEA1019142	1773.38	Mycobacterium tuberculosis C00005421	1773	rifampicin	susceptible
SAMEA1019143	1773.38	Mycobacterium tuberculosis C00005457	1773	ethambutol	susceptible
SAMEA1019143	1773.38	Mycobacterium tuberculosis C00005457	1773	isoniazid	susceptible
SAMEA1019143	1773.38	Mycobacterium tuberculosis C00005457	1773	pyrazinamide	susceptible
SAMEA1019143	1773.38	Mycobacterium tuberculosis C00005457	1773	rifampicin	susceptible
SAMEA1019145	1773.38	Mycobacterium tuberculosis C00005443	1773	ethambutol	susceptible
SAMEA1019145	1773.38	Mycobacterium tuberculosis C00005443	1773	isoniazid	susceptible
SAMEA1019145	1773.38	Mycobacterium tuberculosis C00005443	1773	pyrazinamide	susceptible
SAMEA1019145	1773.38	Mycobacterium tuberculosis C00005443	1773	rifampicin	susceptible
SAMEA1019145	1773.38	Mycobacterium tuberculosis C00005443	1773	streptomycin	susceptible
SAMEA1019146	1773.38	Mycobacterium tuberculosis C00005458	1773	ethambutol	susceptible
SAMEA1019146	1773.38	Mycobacterium tuberculosis C00005458	1773	isoniazid	susceptible
SAMEA1019146	1773.38	Mycobacterium tuberculosis C00005458	1773	pyrazinamide	susceptible
SAMEA1019146	1773.38	Mycobacterium tuberculosis C00005458	1773	rifampicin	susceptible
SAMEA1019154	1773.38	Mycobacterium tuberculosis C00005456	1773	ethambutol	susceptible
SAMEA1019154	1773.38	Mycobacterium tuberculosis C00005456	1773	isoniazid	susceptible
SAMEA1019154	1773.38	Mycobacterium tuberculosis C00005456	1773	pyrazinamide	susceptible
SAMEA1019154	1773.38	Mycobacterium tuberculosis C00005456	1773	rifampicin	susceptible
SAMEA1019155	1773.38	Mycobacterium tuberculosis C00005442	1773	ethambutol	susceptible
SAMEA1019155	1773.38	Mycobacterium tuberculosis C00005442	1773	isoniazid	susceptible
SAMEA1019155	1773.38	Mycobacterium tuberculosis C00005442	1773	pyrazinamide	susceptible
SAMEA1019155	1773.38	Mycobacterium tuberculosis C00005442	1773	rifampicin	susceptible
SAMEA1019155	1773.38	Mycobacterium tuberculosis C00005442	1773	streptomycin	susceptible
SAMEA1019157	1773.36	Mycobacterium tuberculosis C00005281	1773	ethambutol	susceptible
SAMEA1019157	1773.36	Mycobacterium tuberculosis C00005281	1773	isoniazid	susceptible
SAMEA1019157	1773.36	Mycobacterium tuberculosis C00005281	1773	pyrazinamide	susceptible
SAMEA1019157	1773.36	Mycobacterium tuberculosis C00005281	1773	rifampicin	susceptible
SAMEA1019163	1773.37	Mycobacterium tuberculosis C00005320	1773	ethambutol	susceptible
SAMEA1019163	1773.37	Mycobacterium tuberculosis C00005320	1773	isoniazid	susceptible
SAMEA1019163	1773.37	Mycobacterium tuberculosis C00005320	1773	pyrazinamide	susceptible
SAMEA1019163	1773.37	Mycobacterium tuberculosis C00005320	1773	rifampicin	susceptible
SAMEA1019164	1773.38	Mycobacterium tuberculosis C00005416	1773	ethambutol	susceptible
SAMEA1019164	1773.38	Mycobacterium tuberculosis C00005416	1773	isoniazid	susceptible
SAMEA1019164	1773.38	Mycobacterium tuberculosis C00005416	1773	pyrazinamide	susceptible
SAMEA1019164	1773.38	Mycobacterium tuberculosis C00005416	1773	rifampicin	susceptible
SAMEA1019166	1773.39	Mycobacterium tuberculosis C00007276	1773	ethambutol	susceptible
SAMEA1019166	1773.39	Mycobacterium tuberculosis C00007276	1773	isoniazid	susceptible
SAMEA1019166	1773.39	Mycobacterium tuberculosis C00007276	1773	pyrazinamide	susceptible
SAMEA1019166	1773.39	Mycobacterium tuberculosis C00007276	1773	rifampicin	susceptible
SAMEA1019169	1773.38	Mycobacterium tuberculosis C00005445	1773	ethambutol	susceptible
SAMEA1019169	1773.38	Mycobacterium tuberculosis C00005445	1773	isoniazid	susceptible
SAMEA1019169	1773.38	Mycobacterium tuberculosis C00005445	1773	pyrazinamide	susceptible
SAMEA1019169	1773.38	Mycobacterium tuberculosis C00005445	1773	rifampicin	susceptible
SAMEA1019171	1773.37	Mycobacterium tuberculosis C00005319	1773	ciprofloxacin	resistant
SAMEA1019171	1773.37	Mycobacterium tuberculosis C00005319	1773	ethambutol	resistant
SAMEA1019171	1773.37	Mycobacterium tuberculosis C00005319	1773	isoniazid	resistant
SAMEA1019171	1773.37	Mycobacterium tuberculosis C00005319	1773	pyrazinamide	susceptible
SAMEA1019171	1773.37	Mycobacterium tuberculosis C00005319	1773	rifampicin	susceptible
SAMEA1019174	1773.36	Mycobacterium tuberculosis C00005279	1773	ethambutol	susceptible
SAMEA1019174	1773.36	Mycobacterium tuberculosis C00005279	1773	isoniazid	susceptible
SAMEA1019174	1773.36	Mycobacterium tuberculosis C00005279	1773	pyrazinamide	susceptible
SAMEA1019174	1773.36	Mycobacterium tuberculosis C00005279	1773	rifampicin	susceptible
SAMEA1019179	1773.37	Mycobacterium tuberculosis C00005334	1773	ethambutol	susceptible
SAMEA1019179	1773.37	Mycobacterium tuberculosis C00005334	1773	isoniazid	susceptible
SAMEA1019179	1773.37	Mycobacterium tuberculosis C00005334	1773	pyrazinamide	susceptible
SAMEA1019179	1773.37	Mycobacterium tuberculosis C00005334	1773	rifampicin	susceptible
SAMEA1019181	1773.38	Mycobacterium tuberculosis C00005430	1773	ethambutol	susceptible
SAMEA1019181	1773.38	Mycobacterium tuberculosis C00005430	1773	isoniazid	susceptible
SAMEA1019181	1773.38	Mycobacterium tuberculosis C00005430	1773	pyrazinamide	susceptible
SAMEA1019181	1773.38	Mycobacterium tuberculosis C00005430	1773	rifampicin	susceptible
SAMEA1019183	1773.37	Mycobacterium tuberculosis C00005333	1773	ethambutol	susceptible
SAMEA1019183	1773.37	Mycobacterium tuberculosis C00005333	1773	isoniazid	susceptible
SAMEA1019183	1773.37	Mycobacterium tuberculosis C00005333	1773	pyrazinamide	susceptible
SAMEA1019183	1773.37	Mycobacterium tuberculosis C00005333	1773	rifampicin	susceptible
SAMEA1019183	1773.37	Mycobacterium tuberculosis C00005333	1773	streptomycin	susceptible
SAMEA1019184	1773.38	Mycobacterium tuberculosis C00005438	1773	amikacin	susceptible
SAMEA1019184	1773.38	Mycobacterium tuberculosis C00005438	1773	capreomycin	susceptible
SAMEA1019184	1773.38	Mycobacterium tuberculosis C00005438	1773	ciprofloxacin	resistant
SAMEA1019184	1773.38	Mycobacterium tuberculosis C00005438	1773	ethambutol	resistant
SAMEA1019184	1773.38	Mycobacterium tuberculosis C00005438	1773	isoniazid	resistant
SAMEA1019184	1773.38	Mycobacterium tuberculosis C00005438	1773	pyrazinamide	resistant
SAMEA1019184	1773.38	Mycobacterium tuberculosis C00005438	1773	rifampicin	resistant
SAMEA1019185	1773.38	Mycobacterium tuberculosis C00005494	1773	ethambutol	susceptible
SAMEA1019185	1773.38	Mycobacterium tuberculosis C00005494	1773	isoniazid	susceptible
SAMEA1019185	1773.38	Mycobacterium tuberculosis C00005494	1773	pyrazinamide	susceptible
SAMEA1019185	1773.38	Mycobacterium tuberculosis C00005494	1773	rifampicin	susceptible
SAMEA1019189	1773.37	Mycobacterium tuberculosis C00005295	1773	ethambutol	susceptible
SAMEA1019189	1773.37	Mycobacterium tuberculosis C00005295	1773	isoniazid	susceptible
SAMEA1019189	1773.37	Mycobacterium tuberculosis C00005295	1773	pyrazinamide	susceptible
SAMEA1019189	1773.37	Mycobacterium tuberculosis C00005295	1773	rifampicin	susceptible
SAMEA1019192	1773.37	Mycobacterium tuberculosis C00005360	1773	amikacin	susceptible
SAMEA1019192	1773.37	Mycobacterium tuberculosis C00005360	1773	capreomycin	susceptible
SAMEA1019192	1773.37	Mycobacterium tuberculosis C00005360	1773	ciprofloxacin	susceptible
SAMEA1019192	1773.37	Mycobacterium tuberculosis C00005360	1773	ethambutol	susceptible
SAMEA1019192	1773.37	Mycobacterium tuberculosis C00005360	1773	isoniazid	susceptible
SAMEA1019192	1773.37	Mycobacterium tuberculosis C00005360	1773	pyrazinamide	susceptible
SAMEA1019192	1773.37	Mycobacterium tuberculosis C00005360	1773	rifampicin	resistant
SAMEA1019192	1773.37	Mycobacterium tuberculosis C00005360	1773	streptomycin	susceptible
SAMEA1019194	1773.37	Mycobacterium tuberculosis C00005296	1773	ethambutol	susceptible
SAMEA1019194	1773.37	Mycobacterium tuberculosis C00005296	1773	isoniazid	susceptible
SAMEA1019194	1773.37	Mycobacterium tuberculosis C00005296	1773	pyrazinamide	susceptible
SAMEA1019194	1773.37	Mycobacterium tuberculosis C00005296	1773	rifampicin	susceptible
SAMEA1019196	1773.37	Mycobacterium tuberculosis C00005399	1773	ethambutol	susceptible
SAMEA1019196	1773.37	Mycobacterium tuberculosis C00005399	1773	isoniazid	susceptible
SAMEA1019196	1773.37	Mycobacterium tuberculosis C00005399	1773	pyrazinamide	susceptible
SAMEA1019196	1773.37	Mycobacterium tuberculosis C00005399	1773	rifampicin	susceptible
SAMEA1019197	1773.39	Mycobacterium tuberculosis C00007284	1773	ethambutol	susceptible
SAMEA1019197	1773.39	Mycobacterium tuberculosis C00007284	1773	isoniazid	susceptible
SAMEA1019197	1773.39	Mycobacterium tuberculosis C00007284	1773	pyrazinamide	susceptible
SAMEA1019197	1773.39	Mycobacterium tuberculosis C00007284	1773	rifampicin	susceptible
SAMEA1019198	1773.38	Mycobacterium tuberculosis C00005480	1773	ethambutol	susceptible
SAMEA1019198	1773.38	Mycobacterium tuberculosis C00005480	1773	isoniazid	susceptible
SAMEA1019198	1773.38	Mycobacterium tuberculosis C00005480	1773	pyrazinamide	susceptible
SAMEA1019198	1773.38	Mycobacterium tuberculosis C00005480	1773	rifampicin	susceptible
SAMEA1019200	1773.36	Mycobacterium tuberculosis C00005264	1773	ethambutol	susceptible
SAMEA1019200	1773.36	Mycobacterium tuberculosis C00005264	1773	isoniazid	susceptible
SAMEA1019200	1773.36	Mycobacterium tuberculosis C00005264	1773	pyrazinamide	susceptible
SAMEA1019200	1773.36	Mycobacterium tuberculosis C00005264	1773	rifampicin	susceptible
SAMEA1019202	1773.37	Mycobacterium tuberculosis C00005332	1773	ethambutol	susceptible
SAMEA1019202	1773.37	Mycobacterium tuberculosis C00005332	1773	isoniazid	susceptible
SAMEA1019202	1773.37	Mycobacterium tuberculosis C00005332	1773	pyrazinamide	susceptible
SAMEA1019202	1773.37	Mycobacterium tuberculosis C00005332	1773	rifampicin	susceptible
SAMEA1019204	1773.39	Mycobacterium tuberculosis C00007273	1773	ethambutol	susceptible
SAMEA1019204	1773.39	Mycobacterium tuberculosis C00007273	1773	isoniazid	susceptible
SAMEA1019204	1773.39	Mycobacterium tuberculosis C00007273	1773	pyrazinamide	susceptible
SAMEA1019204	1773.39	Mycobacterium tuberculosis C00007273	1773	rifampicin	susceptible
SAMEA1019210	1773.38	Mycobacterium tuberculosis C00005493	1773	ethambutol	susceptible
SAMEA1019210	1773.38	Mycobacterium tuberculosis C00005493	1773	isoniazid	susceptible
SAMEA1019210	1773.38	Mycobacterium tuberculosis C00005493	1773	pyrazinamide	susceptible
SAMEA1019210	1773.38	Mycobacterium tuberculosis C00005493	1773	rifampicin	susceptible
SAMEA1019211	1773.37	Mycobacterium tuberculosis C00005398	1773	ethambutol	susceptible
SAMEA1019211	1773.37	Mycobacterium tuberculosis C00005398	1773	isoniazid	susceptible
SAMEA1019211	1773.37	Mycobacterium tuberculosis C00005398	1773	pyrazinamide	susceptible
SAMEA1019211	1773.37	Mycobacterium tuberculosis C00005398	1773	rifampicin	susceptible
SAMEA1019212	1773.37	Mycobacterium tuberculosis C00005294	1773	ethambutol	susceptible
SAMEA1019212	1773.37	Mycobacterium tuberculosis C00005294	1773	isoniazid	susceptible
SAMEA1019212	1773.37	Mycobacterium tuberculosis C00005294	1773	pyrazinamide	susceptible
SAMEA1019212	1773.37	Mycobacterium tuberculosis C00005294	1773	rifampicin	susceptible
SAMEA1019214	1773.39	Mycobacterium tuberculosis C00007271	1773	ethambutol	susceptible
SAMEA1019214	1773.39	Mycobacterium tuberculosis C00007271	1773	isoniazid	susceptible
SAMEA1019214	1773.39	Mycobacterium tuberculosis C00007271	1773	pyrazinamide	susceptible
SAMEA1019214	1773.39	Mycobacterium tuberculosis C00007271	1773	rifampicin	susceptible
SAMEA1019215	1773.36	Mycobacterium tuberculosis C00005276	1773	ethambutol	susceptible
SAMEA1019215	1773.36	Mycobacterium tuberculosis C00005276	1773	isoniazid	susceptible
SAMEA1019215	1773.36	Mycobacterium tuberculosis C00005276	1773	pyrazinamide	susceptible
SAMEA1019215	1773.36	Mycobacterium tuberculosis C00005276	1773	rifampicin	susceptible
SAMEA1019217	1773.37	Mycobacterium tuberculosis C00005331	1773	amikacin	susceptible
SAMEA1019217	1773.37	Mycobacterium tuberculosis C00005331	1773	capreomycin	susceptible
SAMEA1019217	1773.37	Mycobacterium tuberculosis C00005331	1773	ciprofloxacin	resistant
SAMEA1019217	1773.37	Mycobacterium tuberculosis C00005331	1773	ethambutol	resistant
SAMEA1019217	1773.37	Mycobacterium tuberculosis C00005331	1773	isoniazid	resistant
SAMEA1019217	1773.37	Mycobacterium tuberculosis C00005331	1773	pyrazinamide	resistant
SAMEA1019217	1773.37	Mycobacterium tuberculosis C00005331	1773	rifampicin	resistant
SAMEA1019217	1773.37	Mycobacterium tuberculosis C00005331	1773	streptomycin	resistant
SAMEA1019219	1773.38	Mycobacterium tuberculosis C00005500	1773	ethambutol	susceptible
SAMEA1019219	1773.38	Mycobacterium tuberculosis C00005500	1773	isoniazid	susceptible
SAMEA1019219	1773.38	Mycobacterium tuberculosis C00005500	1773	pyrazinamide	susceptible
SAMEA1019219	1773.38	Mycobacterium tuberculosis C00005500	1773	rifampicin	susceptible
SAMEA1019222	1773.36	Mycobacterium tuberculosis C00005265	1773	ciprofloxacin	susceptible
SAMEA1019222	1773.36	Mycobacterium tuberculosis C00005265	1773	ethambutol	susceptible
SAMEA1019222	1773.36	Mycobacterium tuberculosis C00005265	1773	isoniazid	resistant
SAMEA1019222	1773.36	Mycobacterium tuberculosis C00005265	1773	pyrazinamide	susceptible
SAMEA1019222	1773.36	Mycobacterium tuberculosis C00005265	1773	rifampicin	susceptible
SAMEA1019224	1773.37	Mycobacterium tuberculosis C00005402	1773	ethambutol	susceptible
SAMEA1019224	1773.37	Mycobacterium tuberculosis C00005402	1773	isoniazid	susceptible
SAMEA1019224	1773.37	Mycobacterium tuberculosis C00005402	1773	pyrazinamide	susceptible
SAMEA1019224	1773.37	Mycobacterium tuberculosis C00005402	1773	rifampicin	susceptible
SAMEA1019228	1773.38	Mycobacterium tuberculosis C00005515	1773	ethambutol	susceptible
SAMEA1019228	1773.38	Mycobacterium tuberculosis C00005515	1773	isoniazid	susceptible
SAMEA1019228	1773.38	Mycobacterium tuberculosis C00005515	1773	pyrazinamide	susceptible
SAMEA1019228	1773.38	Mycobacterium tuberculosis C00005515	1773	rifampicin	susceptible
SAMEA1019229	1773.38	Mycobacterium tuberculosis C00005455	1773	ethambutol	susceptible
SAMEA1019229	1773.38	Mycobacterium tuberculosis C00005455	1773	isoniazid	susceptible
SAMEA1019229	1773.38	Mycobacterium tuberculosis C00005455	1773	pyrazinamide	susceptible
SAMEA1019229	1773.38	Mycobacterium tuberculosis C00005455	1773	rifampicin	susceptible
SAMEA1019233	1773.36	Mycobacterium tuberculosis C00005267	1773	ethambutol	susceptible
SAMEA1019233	1773.36	Mycobacterium tuberculosis C00005267	1773	isoniazid	susceptible
SAMEA1019233	1773.36	Mycobacterium tuberculosis C00005267	1773	pyrazinamide	susceptible
SAMEA1019233	1773.36	Mycobacterium tuberculosis C00005267	1773	rifampicin	susceptible
SAMEA1019241	1773.37	Mycobacterium tuberculosis C00005330	1773	ethambutol	susceptible
SAMEA1019241	1773.37	Mycobacterium tuberculosis C00005330	1773	isoniazid	susceptible
SAMEA1019241	1773.37	Mycobacterium tuberculosis C00005330	1773	pyrazinamide	susceptible
SAMEA1019241	1773.37	Mycobacterium tuberculosis C00005330	1773	rifampicin	susceptible
SAMEA1019244	1773.39	Mycobacterium tuberculosis C00007272	1773	ethambutol	susceptible
SAMEA1019244	1773.39	Mycobacterium tuberculosis C00007272	1773	isoniazid	susceptible
SAMEA1019244	1773.39	Mycobacterium tuberculosis C00007272	1773	pyrazinamide	susceptible
SAMEA1019244	1773.39	Mycobacterium tuberculosis C00007272	1773	rifampicin	susceptible
SAMEA1019246	1773.37	Mycobacterium tuberculosis C00005401	1773	ethambutol	susceptible
SAMEA1019246	1773.37	Mycobacterium tuberculosis C00005401	1773	isoniazid	susceptible
SAMEA1019246	1773.37	Mycobacterium tuberculosis C00005401	1773	pyrazinamide	susceptible
SAMEA1019246	1773.37	Mycobacterium tuberculosis C00005401	1773	rifampicin	susceptible
SAMEA1019248	1773.37	Mycobacterium tuberculosis C00005298	1773	ethambutol	susceptible
SAMEA1019248	1773.37	Mycobacterium tuberculosis C00005298	1773	isoniazid	susceptible
SAMEA1019248	1773.37	Mycobacterium tuberculosis C00005298	1773	pyrazinamide	susceptible
SAMEA1019248	1773.37	Mycobacterium tuberculosis C00005298	1773	rifampicin	susceptible
SAMEA1019249	1773.38	Mycobacterium tuberculosis C00005454	1773	ethambutol	susceptible
SAMEA1019249	1773.38	Mycobacterium tuberculosis C00005454	1773	isoniazid	susceptible
SAMEA1019249	1773.38	Mycobacterium tuberculosis C00005454	1773	pyrazinamide	susceptible
SAMEA1019249	1773.38	Mycobacterium tuberculosis C00005454	1773	rifampicin	susceptible
SAMEA1019250	1773.38	Mycobacterium tuberculosis C00005439	1773	ethambutol	susceptible
SAMEA1019250	1773.38	Mycobacterium tuberculosis C00005439	1773	isoniazid	susceptible
SAMEA1019250	1773.38	Mycobacterium tuberculosis C00005439	1773	pyrazinamide	susceptible
SAMEA1019250	1773.38	Mycobacterium tuberculosis C00005439	1773	rifampicin	susceptible
SAMEA1019251	1773.36	Mycobacterium tuberculosis C00005278	1773	ethambutol	susceptible
SAMEA1019251	1773.36	Mycobacterium tuberculosis C00005278	1773	isoniazid	susceptible
SAMEA1019251	1773.36	Mycobacterium tuberculosis C00005278	1773	pyrazinamide	susceptible
SAMEA1019251	1773.36	Mycobacterium tuberculosis C00005278	1773	rifampicin	susceptible
SAMEA1019253	1773.38	Mycobacterium tuberculosis C00005495	1773	ethambutol	susceptible
SAMEA1019253	1773.38	Mycobacterium tuberculosis C00005495	1773	isoniazid	susceptible
SAMEA1019253	1773.38	Mycobacterium tuberculosis C00005495	1773	pyrazinamide	susceptible
SAMEA1019253	1773.38	Mycobacterium tuberculosis C00005495	1773	rifampicin	susceptible
SAMEA1019256	1773.36	Mycobacterium tuberculosis C00005268	1773	ethambutol	susceptible
SAMEA1019256	1773.36	Mycobacterium tuberculosis C00005268	1773	isoniazid	susceptible
SAMEA1019256	1773.36	Mycobacterium tuberculosis C00005268	1773	pyrazinamide	susceptible
SAMEA1019256	1773.36	Mycobacterium tuberculosis C00005268	1773	rifampicin	susceptible
SAMEA1019257	1773.38	Mycobacterium tuberculosis C00005516	1773	ethambutol	susceptible
SAMEA1019257	1773.38	Mycobacterium tuberculosis C00005516	1773	isoniazid	resistant
SAMEA1019257	1773.38	Mycobacterium tuberculosis C00005516	1773	pyrazinamide	susceptible
SAMEA1019257	1773.38	Mycobacterium tuberculosis C00005516	1773	rifampicin	susceptible
SAMEA1019258	1773.38	Mycobacterium tuberculosis C00005459	1773	ethambutol	susceptible
SAMEA1019258	1773.38	Mycobacterium tuberculosis C00005459	1773	isoniazid	susceptible
SAMEA1019258	1773.38	Mycobacterium tuberculosis C00005459	1773	pyrazinamide	susceptible
SAMEA1019258	1773.38	Mycobacterium tuberculosis C00005459	1773	rifampicin	susceptible
SAMEA1019259	1773.37	Mycobacterium tuberculosis C00005329	1773	ethambutol	susceptible
SAMEA1019259	1773.37	Mycobacterium tuberculosis C00005329	1773	isoniazid	susceptible
SAMEA1019259	1773.37	Mycobacterium tuberculosis C00005329	1773	pyrazinamide	susceptible
SAMEA1019259	1773.37	Mycobacterium tuberculosis C00005329	1773	rifampicin	susceptible
SAMEA1019263	1773.39	Mycobacterium tuberculosis C00007285	1773	ethambutol	susceptible
SAMEA1019263	1773.39	Mycobacterium tuberculosis C00007285	1773	isoniazid	susceptible
SAMEA1019263	1773.39	Mycobacterium tuberculosis C00007285	1773	rifampicin	susceptible
SAMEA1019265	1773.38	Mycobacterium tuberculosis C00005440	1773	ethambutol	susceptible
SAMEA1019265	1773.38	Mycobacterium tuberculosis C00005440	1773	isoniazid	susceptible
SAMEA1019265	1773.38	Mycobacterium tuberculosis C00005440	1773	pyrazinamide	susceptible
SAMEA1019265	1773.38	Mycobacterium tuberculosis C00005440	1773	rifampicin	susceptible
SAMEA1019266	1773.37	Mycobacterium tuberculosis C00005400	1773	ethambutol	susceptible
SAMEA1019266	1773.37	Mycobacterium tuberculosis C00005400	1773	isoniazid	susceptible
SAMEA1019266	1773.37	Mycobacterium tuberculosis C00005400	1773	pyrazinamide	susceptible
SAMEA1019266	1773.37	Mycobacterium tuberculosis C00005400	1773	rifampicin	susceptible
SAMEA1019267	1773.37	Mycobacterium tuberculosis C00005297	1773	ethambutol	susceptible
SAMEA1019267	1773.37	Mycobacterium tuberculosis C00005297	1773	isoniazid	susceptible
SAMEA1019267	1773.37	Mycobacterium tuberculosis C00005297	1773	pyrazinamide	susceptible
SAMEA1019267	1773.37	Mycobacterium tuberculosis C00005297	1773	rifampicin	susceptible
SAMEA1019271	1773.38	Mycobacterium tuberculosis C00005517	1773	ethambutol	susceptible
SAMEA1019271	1773.38	Mycobacterium tuberculosis C00005517	1773	isoniazid	susceptible
SAMEA1019271	1773.38	Mycobacterium tuberculosis C00005517	1773	pyrazinamide	susceptible
SAMEA1019271	1773.38	Mycobacterium tuberculosis C00005517	1773	rifampicin	susceptible
SAMEA1019272	1773.38	Mycobacterium tuberculosis C00005503	1773	ethambutol	susceptible
SAMEA1019272	1773.38	Mycobacterium tuberculosis C00005503	1773	isoniazid	susceptible
SAMEA1019272	1773.38	Mycobacterium tuberculosis C00005503	1773	pyrazinamide	susceptible
SAMEA1019272	1773.38	Mycobacterium tuberculosis C00005503	1773	rifampicin	susceptible
SAMEA1019273	1773.36	Mycobacterium tuberculosis C00005270	1773	ethambutol	susceptible
SAMEA1019273	1773.36	Mycobacterium tuberculosis C00005270	1773	isoniazid	susceptible
SAMEA1019273	1773.36	Mycobacterium tuberculosis C00005270	1773	pyrazinamide	susceptible
SAMEA1019273	1773.36	Mycobacterium tuberculosis C00005270	1773	rifampicin	susceptible
SAMEA1019274	1773.39	Mycobacterium tuberculosis C00007269	1773	ethambutol	susceptible
SAMEA1019274	1773.39	Mycobacterium tuberculosis C00007269	1773	isoniazid	susceptible
SAMEA1019274	1773.39	Mycobacterium tuberculosis C00007269	1773	pyrazinamide	susceptible
SAMEA1019274	1773.39	Mycobacterium tuberculosis C00007269	1773	rifampicin	susceptible
SAMEA1019276	1773.38	Mycobacterium tuberculosis C00005453	1773	ethambutol	susceptible
SAMEA1019276	1773.38	Mycobacterium tuberculosis C00005453	1773	isoniazid	susceptible
SAMEA1019276	1773.38	Mycobacterium tuberculosis C00005453	1773	pyrazinamide	susceptible
SAMEA1019276	1773.38	Mycobacterium tuberculosis C00005453	1773	rifampicin	susceptible
SAMEA1019281	1773.38	Mycobacterium tuberculosis C00005518	1773	ethambutol	susceptible
SAMEA1019281	1773.38	Mycobacterium tuberculosis C00005518	1773	isoniazid	susceptible
SAMEA1019281	1773.38	Mycobacterium tuberculosis C00005518	1773	pyrazinamide	susceptible
SAMEA1019281	1773.38	Mycobacterium tuberculosis C00005518	1773	rifampicin	susceptible
SAMEA1019285	1773.36	Mycobacterium tuberculosis C00005271	1773	ethambutol	susceptible
SAMEA1019285	1773.36	Mycobacterium tuberculosis C00005271	1773	isoniazid	susceptible
SAMEA1019285	1773.36	Mycobacterium tuberculosis C00005271	1773	pyrazinamide	susceptible
SAMEA1019285	1773.36	Mycobacterium tuberculosis C00005271	1773	rifampicin	susceptible
SAMEA1019286	1773.38	Mycobacterium tuberculosis C00005504	1773	ethambutol	susceptible
SAMEA1019286	1773.38	Mycobacterium tuberculosis C00005504	1773	isoniazid	susceptible
SAMEA1019286	1773.38	Mycobacterium tuberculosis C00005504	1773	pyrazinamide	susceptible
SAMEA1019286	1773.38	Mycobacterium tuberculosis C00005504	1773	rifampicin	susceptible
SAMEA1019288	1773.39	Mycobacterium tuberculosis C00007288	1773	ethambutol	susceptible
SAMEA1019288	1773.39	Mycobacterium tuberculosis C00007288	1773	isoniazid	susceptible
SAMEA1019288	1773.39	Mycobacterium tuberculosis C00007288	1773	pyrazinamide	susceptible
SAMEA1019288	1773.39	Mycobacterium tuberculosis C00007288	1773	rifampicin	susceptible
SAMEA1019291	1773.39	Mycobacterium tuberculosis C00007287	1773	ethambutol	susceptible
SAMEA1019291	1773.39	Mycobacterium tuberculosis C00007287	1773	isoniazid	susceptible
SAMEA1019291	1773.39	Mycobacterium tuberculosis C00007287	1773	pyrazinamide	susceptible
SAMEA1019291	1773.39	Mycobacterium tuberculosis C00007287	1773	rifampicin	susceptible
SAMEA1019293	1773.38	Mycobacterium tuberculosis C00005452	1773	amikacin	susceptible
SAMEA1019293	1773.38	Mycobacterium tuberculosis C00005452	1773	capreomycin	susceptible
SAMEA1019293	1773.38	Mycobacterium tuberculosis C00005452	1773	ethambutol	resistant
SAMEA1019293	1773.38	Mycobacterium tuberculosis C00005452	1773	isoniazid	resistant
SAMEA1019293	1773.38	Mycobacterium tuberculosis C00005452	1773	pyrazinamide	resistant
SAMEA1019293	1773.38	Mycobacterium tuberculosis C00005452	1773	rifampicin	resistant
SAMEA1019293	1773.38	Mycobacterium tuberculosis C00005452	1773	streptomycin	susceptible
SAMEA1019299	1773.38	Mycobacterium tuberculosis C00005492	1773	ethambutol	susceptible
SAMEA1019299	1773.38	Mycobacterium tuberculosis C00005492	1773	isoniazid	susceptible
SAMEA1019299	1773.38	Mycobacterium tuberculosis C00005492	1773	pyrazinamide	susceptible
SAMEA1019299	1773.38	Mycobacterium tuberculosis C00005492	1773	rifampicin	susceptible
SAMEA1019300	1773.37	Mycobacterium tuberculosis C00005397	1773	ethambutol	susceptible
SAMEA1019300	1773.37	Mycobacterium tuberculosis C00005397	1773	isoniazid	susceptible
SAMEA1019300	1773.37	Mycobacterium tuberculosis C00005397	1773	pyrazinamide	susceptible
SAMEA1019300	1773.37	Mycobacterium tuberculosis C00005397	1773	rifampicin	susceptible
SAMEA1019301	1773.39	Mycobacterium tuberculosis C00007289	1773	ethambutol	susceptible
SAMEA1019301	1773.39	Mycobacterium tuberculosis C00007289	1773	isoniazid	susceptible
SAMEA1019301	1773.39	Mycobacterium tuberculosis C00007289	1773	pyrazinamide	susceptible
SAMEA1019301	1773.39	Mycobacterium tuberculosis C00007289	1773	rifampicin	susceptible
SAMEA1019302	1773.38	Mycobacterium tuberculosis C00005450	1773	ethambutol	susceptible
SAMEA1019302	1773.38	Mycobacterium tuberculosis C00005450	1773	isoniazid	susceptible
SAMEA1019302	1773.38	Mycobacterium tuberculosis C00005450	1773	pyrazinamide	susceptible
SAMEA1019302	1773.38	Mycobacterium tuberculosis C00005450	1773	rifampicin	susceptible
SAMEA1019303	1773.59	Mycobacterium tuberculosis ERS031550	1773	ethambutol	susceptible
SAMEA1019303	1773.59	Mycobacterium tuberculosis ERS031550	1773	isoniazid	susceptible
SAMEA1019303	1773.59	Mycobacterium tuberculosis ERS031550	1773	pyrazinamide	susceptible
SAMEA1019303	1773.59	Mycobacterium tuberculosis ERS031550	1773	rifampicin	susceptible
SAMEA1019305	1773.36	Mycobacterium tuberculosis C00005272	1773	ethambutol	susceptible
SAMEA1019305	1773.36	Mycobacterium tuberculosis C00005272	1773	isoniazid	susceptible
SAMEA1019305	1773.36	Mycobacterium tuberculosis C00005272	1773	pyrazinamide	susceptible
SAMEA1019305	1773.36	Mycobacterium tuberculosis C00005272	1773	rifampicin	susceptible
SAMEA1019306	1773.37	Mycobacterium tuberculosis C00005359	1773	ethambutol	susceptible
SAMEA1019306	1773.37	Mycobacterium tuberculosis C00005359	1773	isoniazid	susceptible
SAMEA1019306	1773.37	Mycobacterium tuberculosis C00005359	1773	pyrazinamide	susceptible
SAMEA1019306	1773.37	Mycobacterium tuberculosis C00005359	1773	rifampicin	susceptible
SAMEA1019308	1773.38	Mycobacterium tuberculosis C00005501	1773	ethambutol	susceptible
SAMEA1019308	1773.38	Mycobacterium tuberculosis C00005501	1773	isoniazid	susceptible
SAMEA1019308	1773.38	Mycobacterium tuberculosis C00005501	1773	pyrazinamide	susceptible
SAMEA1019308	1773.38	Mycobacterium tuberculosis C00005501	1773	rifampicin	susceptible
SAMEA1019309	1773.36	Mycobacterium tuberculosis C00005287	1773	ethambutol	susceptible
SAMEA1019309	1773.36	Mycobacterium tuberculosis C00005287	1773	isoniazid	susceptible
SAMEA1019309	1773.36	Mycobacterium tuberculosis C00005287	1773	pyrazinamide	susceptible
SAMEA1019309	1773.36	Mycobacterium tuberculosis C00005287	1773	rifampicin	susceptible
SAMEA1019313	1773.38	Mycobacterium tuberculosis C00005451	1773	ethambutol	susceptible
SAMEA1019313	1773.38	Mycobacterium tuberculosis C00005451	1773	isoniazid	susceptible
SAMEA1019313	1773.38	Mycobacterium tuberculosis C00005451	1773	pyrazinamide	susceptible
SAMEA1019313	1773.38	Mycobacterium tuberculosis C00005451	1773	rifampicin	susceptible
SAMEA1019315	1773.38	Mycobacterium tuberculosis C00005449	1773	ethambutol	susceptible
SAMEA1019315	1773.38	Mycobacterium tuberculosis C00005449	1773	isoniazid	susceptible
SAMEA1019315	1773.38	Mycobacterium tuberculosis C00005449	1773	pyrazinamide	susceptible
SAMEA1019315	1773.38	Mycobacterium tuberculosis C00005449	1773	rifampicin	susceptible
SAMEA1019317	1773.39	Mycobacterium tuberculosis C00007298	1773	ethambutol	susceptible
SAMEA1019317	1773.39	Mycobacterium tuberculosis C00007298	1773	isoniazid	susceptible
SAMEA1019317	1773.39	Mycobacterium tuberculosis C00007298	1773	pyrazinamide	susceptible
SAMEA1019317	1773.39	Mycobacterium tuberculosis C00007298	1773	rifampicin	susceptible
SAMEA1019318	1773.37	Mycobacterium tuberculosis C00005396	1773	ethambutol	susceptible
SAMEA1019318	1773.37	Mycobacterium tuberculosis C00005396	1773	isoniazid	susceptible
SAMEA1019318	1773.37	Mycobacterium tuberculosis C00005396	1773	pyrazinamide	susceptible
SAMEA1019318	1773.37	Mycobacterium tuberculosis C00005396	1773	rifampicin	susceptible
SAMEA1019321	1773.36	Mycobacterium tuberculosis C00005273	1773	ethambutol	susceptible
SAMEA1019321	1773.36	Mycobacterium tuberculosis C00005273	1773	isoniazid	susceptible
SAMEA1019321	1773.36	Mycobacterium tuberculosis C00005273	1773	pyrazinamide	susceptible
SAMEA1019321	1773.36	Mycobacterium tuberculosis C00005273	1773	rifampicin	susceptible
SAMEA1019322	1773.36	Mycobacterium tuberculosis C00005288	1773	ethambutol	susceptible
SAMEA1019322	1773.36	Mycobacterium tuberculosis C00005288	1773	isoniazid	susceptible
SAMEA1019322	1773.36	Mycobacterium tuberculosis C00005288	1773	pyrazinamide	susceptible
SAMEA1019322	1773.36	Mycobacterium tuberculosis C00005288	1773	rifampicin	susceptible
SAMEA1019323	1773.39	Mycobacterium tuberculosis C00007129	1773	ethambutol	susceptible
SAMEA1019323	1773.39	Mycobacterium tuberculosis C00007129	1773	isoniazid	susceptible
SAMEA1019323	1773.39	Mycobacterium tuberculosis C00007129	1773	pyrazinamide	susceptible
SAMEA1019323	1773.39	Mycobacterium tuberculosis C00007129	1773	rifampicin	susceptible
SAMEA1019324	1773.36	Mycobacterium tuberculosis C00005274	1773	ethambutol	susceptible
SAMEA1019324	1773.36	Mycobacterium tuberculosis C00005274	1773	isoniazid	susceptible
SAMEA1019324	1773.36	Mycobacterium tuberculosis C00005274	1773	pyrazinamide	susceptible
SAMEA1019324	1773.36	Mycobacterium tuberculosis C00005274	1773	rifampicin	susceptible
SAMEA1019330	1773.38	Mycobacterium tuberculosis C00005502	1773	ciprofloxacin	susceptible
SAMEA1019330	1773.38	Mycobacterium tuberculosis C00005502	1773	ethambutol	susceptible
SAMEA1019330	1773.38	Mycobacterium tuberculosis C00005502	1773	isoniazid	susceptible
SAMEA1019330	1773.38	Mycobacterium tuberculosis C00005502	1773	pyrazinamide	susceptible
SAMEA1019330	1773.38	Mycobacterium tuberculosis C00005502	1773	rifampicin	susceptible
SAMEA2272432	1773.31	Mycobacterium tuberculosis UT205	1097669	ethambutol	susceptible
SAMEA2272432	1773.31	Mycobacterium tuberculosis UT205	1097669	isoniazid	resistant
SAMEA2272432	1773.31	Mycobacterium tuberculosis UT205	1097669	prothionamide	susceptible
SAMEA2272432	1773.31	Mycobacterium tuberculosis UT205	1097669	pyrazinamide	susceptible
SAMEA2272432	1773.31	Mycobacterium tuberculosis UT205	1097669	rifampicin	susceptible
SAMEA2272432	1773.31	Mycobacterium tuberculosis UT205	1097669	streptomycin	susceptible
SAMEA2296953	1773.55	Mycobacterium tuberculosis C00007560	1773	amikacin	susceptible
SAMEA2296953	1773.55	Mycobacterium tuberculosis C00007560	1773	amoxicillin	resistant
SAMEA2296953	1773.55	Mycobacterium tuberculosis C00007560	1773	capreomycin	susceptible
SAMEA2296953	1773.55	Mycobacterium tuberculosis C00007560	1773	ethambutol	resistant
SAMEA2296953	1773.55	Mycobacterium tuberculosis C00007560	1773	isoniazid	resistant
SAMEA2296953	1773.55	Mycobacterium tuberculosis C00007560	1773	kanamycin	susceptible
SAMEA2296953	1773.55	Mycobacterium tuberculosis C00007560	1773	moxifloxacin	resistant
SAMEA2296953	1773.55	Mycobacterium tuberculosis C00007560	1773	pyrazinamide	resistant
SAMEA2296953	1773.55	Mycobacterium tuberculosis C00007560	1773	rifampicin	resistant
SAMEA2296953	1773.55	Mycobacterium tuberculosis C00007560	1773	streptomycin	resistant
SAMEA2296954	1773.55	Mycobacterium tuberculosis C00007565	1773	ethambutol	susceptible
SAMEA2296954	1773.55	Mycobacterium tuberculosis C00007565	1773	isoniazid	susceptible
SAMEA2296954	1773.55	Mycobacterium tuberculosis C00007565	1773	pyrazinamide	susceptible
SAMEA2296954	1773.55	Mycobacterium tuberculosis C00007565	1773	rifampicin	susceptible
SAMEA2296954	1773.55	Mycobacterium tuberculosis C00007565	1773	streptomycin	susceptible
SAMEA2296957	1773.55	Mycobacterium tuberculosis C00010178	1773	ethambutol	susceptible
SAMEA2296957	1773.55	Mycobacterium tuberculosis C00010178	1773	isoniazid	susceptible
SAMEA2296957	1773.55	Mycobacterium tuberculosis C00010178	1773	pyrazinamide	resistant
SAMEA2296957	1773.55	Mycobacterium tuberculosis C00010178	1773	rifampicin	susceptible
SAMEA2296957	1773.55	Mycobacterium tuberculosis C00010178	1773	streptomycin	susceptible
SAMEA2296960	1773.55	Mycobacterium tuberculosis C00010182	1773	ethambutol	susceptible
SAMEA2296960	1773.55	Mycobacterium tuberculosis C00010182	1773	isoniazid	susceptible
SAMEA2296960	1773.55	Mycobacterium tuberculosis C00010182	1773	pyrazinamide	susceptible
SAMEA2296960	1773.55	Mycobacterium tuberculosis C00010182	1773	rifampicin	susceptible
SAMEA2296960	1773.55	Mycobacterium tuberculosis C00010182	1773	streptomycin	susceptible
SAMEA2296961	1773.55	Mycobacterium tuberculosis C00010185	1773	ethambutol	susceptible
SAMEA2296961	1773.55	Mycobacterium tuberculosis C00010185	1773	isoniazid	susceptible
SAMEA2296961	1773.55	Mycobacterium tuberculosis C00010185	1773	pyrazinamide	susceptible
SAMEA2296961	1773.55	Mycobacterium tuberculosis C00010185	1773	rifampicin	susceptible
SAMEA2296961	1773.55	Mycobacterium tuberculosis C00010185	1773	streptomycin	susceptible
SAMEA2296962	1773.55	Mycobacterium tuberculosis C00010186	1773	ethambutol	susceptible
SAMEA2296962	1773.55	Mycobacterium tuberculosis C00010186	1773	isoniazid	susceptible
SAMEA2296962	1773.55	Mycobacterium tuberculosis C00010186	1773	pyrazinamide	susceptible
SAMEA2296962	1773.55	Mycobacterium tuberculosis C00010186	1773	rifampicin	susceptible
SAMEA2296962	1773.55	Mycobacterium tuberculosis C00010186	1773	streptomycin	susceptible
SAMEA2296963	1773.55	Mycobacterium tuberculosis C00010189	1773	ethambutol	susceptible
SAMEA2296963	1773.55	Mycobacterium tuberculosis C00010189	1773	isoniazid	susceptible
SAMEA2296963	1773.55	Mycobacterium tuberculosis C00010189	1773	pyrazinamide	susceptible
SAMEA2296963	1773.55	Mycobacterium tuberculosis C00010189	1773	rifampicin	susceptible
SAMEA2296963	1773.55	Mycobacterium tuberculosis C00010189	1773	streptomycin	susceptible
SAMEA2296964	1773.55	Mycobacterium tuberculosis C00010191	1773	ethambutol	susceptible
SAMEA2296964	1773.55	Mycobacterium tuberculosis C00010191	1773	isoniazid	susceptible
SAMEA2296964	1773.55	Mycobacterium tuberculosis C00010191	1773	pyrazinamide	susceptible
SAMEA2296964	1773.55	Mycobacterium tuberculosis C00010191	1773	rifampicin	susceptible
SAMEA2296964	1773.55	Mycobacterium tuberculosis C00010191	1773	streptomycin	susceptible
SAMEA2296965	1773.55	Mycobacterium tuberculosis C00010192	1773	ethambutol	susceptible
SAMEA2296965	1773.55	Mycobacterium tuberculosis C00010192	1773	isoniazid	susceptible
SAMEA2296965	1773.55	Mycobacterium tuberculosis C00010192	1773	pyrazinamide	susceptible
SAMEA2296965	1773.55	Mycobacterium tuberculosis C00010192	1773	rifampicin	susceptible
SAMEA2296965	1773.55	Mycobacterium tuberculosis C00010192	1773	streptomycin	susceptible
SAMEA2296966	1773.55	Mycobacterium tuberculosis C00010193	1773	ethambutol	susceptible
SAMEA2296966	1773.55	Mycobacterium tuberculosis C00010193	1773	isoniazid	susceptible
SAMEA2296966	1773.55	Mycobacterium tuberculosis C00010193	1773	pyrazinamide	susceptible
SAMEA2296966	1773.55	Mycobacterium tuberculosis C00010193	1773	rifampicin	susceptible
SAMEA2296966	1773.55	Mycobacterium tuberculosis C00010193	1773	streptomycin	susceptible
SAMEA2296967	1773.55	Mycobacterium tuberculosis C00010194	1773	ciprofloxacin	susceptible
SAMEA2296967	1773.55	Mycobacterium tuberculosis C00010194	1773	ethambutol	susceptible
SAMEA2296967	1773.55	Mycobacterium tuberculosis C00010194	1773	isoniazid	resistant
SAMEA2296967	1773.55	Mycobacterium tuberculosis C00010194	1773	pyrazinamide	susceptible
SAMEA2296967	1773.55	Mycobacterium tuberculosis C00010194	1773	rifampicin	susceptible
SAMEA2296967	1773.55	Mycobacterium tuberculosis C00010194	1773	streptomycin	resistant
SAMEA2296968	1773.56	Mycobacterium tuberculosis C00010195	1773	ethambutol	susceptible
SAMEA2296968	1773.56	Mycobacterium tuberculosis C00010195	1773	isoniazid	susceptible
SAMEA2296968	1773.56	Mycobacterium tuberculosis C00010195	1773	pyrazinamide	susceptible
SAMEA2296968	1773.56	Mycobacterium tuberculosis C00010195	1773	rifampicin	susceptible
SAMEA2296968	1773.56	Mycobacterium tuberculosis C00010195	1773	streptomycin	susceptible
SAMEA2296969	1773.56	Mycobacterium tuberculosis C00010196	1773	ethambutol	susceptible
SAMEA2296969	1773.56	Mycobacterium tuberculosis C00010196	1773	isoniazid	susceptible
SAMEA2296969	1773.56	Mycobacterium tuberculosis C00010196	1773	pyrazinamide	susceptible
SAMEA2296969	1773.56	Mycobacterium tuberculosis C00010196	1773	rifampicin	susceptible
SAMEA2296969	1773.56	Mycobacterium tuberculosis C00010196	1773	streptomycin	susceptible
SAMEA2296970	1773.56	Mycobacterium tuberculosis C00010197	1773	ethambutol	susceptible
SAMEA2296970	1773.56	Mycobacterium tuberculosis C00010197	1773	isoniazid	resistant
SAMEA2296970	1773.56	Mycobacterium tuberculosis C00010197	1773	pyrazinamide	susceptible
SAMEA2296970	1773.56	Mycobacterium tuberculosis C00010197	1773	rifampicin	susceptible
SAMEA2296970	1773.56	Mycobacterium tuberculosis C00010197	1773	streptomycin	susceptible
SAMEA2296971	1773.56	Mycobacterium tuberculosis C00010199	1773	ethambutol	susceptible
SAMEA2296971	1773.56	Mycobacterium tuberculosis C00010199	1773	isoniazid	susceptible
SAMEA2296971	1773.56	Mycobacterium tuberculosis C00010199	1773	pyrazinamide	susceptible
SAMEA2296971	1773.56	Mycobacterium tuberculosis C00010199	1773	rifampicin	susceptible
SAMEA2296971	1773.56	Mycobacterium tuberculosis C00010199	1773	streptomycin	susceptible
SAMEA2296972	1773.56	Mycobacterium tuberculosis C00010200	1773	ethambutol	susceptible
SAMEA2296972	1773.56	Mycobacterium tuberculosis C00010200	1773	isoniazid	susceptible
SAMEA2296972	1773.56	Mycobacterium tuberculosis C00010200	1773	pyrazinamide	susceptible
SAMEA2296972	1773.56	Mycobacterium tuberculosis C00010200	1773	rifampicin	susceptible
SAMEA2296972	1773.56	Mycobacterium tuberculosis C00010200	1773	streptomycin	susceptible
SAMEA2296973	1773.56	Mycobacterium tuberculosis C00010201	1773	ethambutol	susceptible
SAMEA2296973	1773.56	Mycobacterium tuberculosis C00010201	1773	isoniazid	susceptible
SAMEA2296973	1773.56	Mycobacterium tuberculosis C00010201	1773	pyrazinamide	susceptible
SAMEA2296973	1773.56	Mycobacterium tuberculosis C00010201	1773	rifampicin	susceptible
SAMEA2296973	1773.56	Mycobacterium tuberculosis C00010201	1773	streptomycin	susceptible
SAMEA2296974	1773.56	Mycobacterium tuberculosis C00010202	1773	ethambutol	susceptible
SAMEA2296974	1773.56	Mycobacterium tuberculosis C00010202	1773	isoniazid	susceptible
SAMEA2296974	1773.56	Mycobacterium tuberculosis C00010202	1773	pyrazinamide	susceptible
SAMEA2296974	1773.56	Mycobacterium tuberculosis C00010202	1773	rifampicin	susceptible
SAMEA2296974	1773.56	Mycobacterium tuberculosis C00010202	1773	streptomycin	susceptible
SAMEA2296975	1773.56	Mycobacterium tuberculosis C00010203	1773	ethambutol	susceptible
SAMEA2296975	1773.56	Mycobacterium tuberculosis C00010203	1773	isoniazid	susceptible
SAMEA2296975	1773.56	Mycobacterium tuberculosis C00010203	1773	pyrazinamide	susceptible
SAMEA2296975	1773.56	Mycobacterium tuberculosis C00010203	1773	rifampicin	susceptible
SAMEA2296975	1773.56	Mycobacterium tuberculosis C00010203	1773	streptomycin	susceptible
SAMEA2296976	1773.56	Mycobacterium tuberculosis C00010204	1773	ethambutol	susceptible
SAMEA2296976	1773.56	Mycobacterium tuberculosis C00010204	1773	isoniazid	susceptible
SAMEA2296976	1773.56	Mycobacterium tuberculosis C00010204	1773	pyrazinamide	susceptible
SAMEA2296976	1773.56	Mycobacterium tuberculosis C00010204	1773	rifampicin	susceptible
SAMEA2296976	1773.56	Mycobacterium tuberculosis C00010204	1773	streptomycin	susceptible
SAMEA2296977	1773.56	Mycobacterium tuberculosis C00010205	1773	ethambutol	susceptible
SAMEA2296977	1773.56	Mycobacterium tuberculosis C00010205	1773	isoniazid	susceptible
SAMEA2296977	1773.56	Mycobacterium tuberculosis C00010205	1773	pyrazinamide	susceptible
SAMEA2296977	1773.56	Mycobacterium tuberculosis C00010205	1773	rifampicin	susceptible
SAMEA2296977	1773.56	Mycobacterium tuberculosis C00010205	1773	streptomycin	resistant
SAMEA2296978	1773.56	Mycobacterium tuberculosis C00010206	1773	ethambutol	susceptible
SAMEA2296978	1773.56	Mycobacterium tuberculosis C00010206	1773	isoniazid	susceptible
SAMEA2296978	1773.56	Mycobacterium tuberculosis C00010206	1773	pyrazinamide	susceptible
SAMEA2296978	1773.56	Mycobacterium tuberculosis C00010206	1773	rifampicin	susceptible
SAMEA2296978	1773.56	Mycobacterium tuberculosis C00010206	1773	streptomycin	susceptible
SAMEA2296979	1773.56	Mycobacterium tuberculosis C00010208	1773	ethambutol	susceptible
SAMEA2296979	1773.56	Mycobacterium tuberculosis C00010208	1773	isoniazid	susceptible
SAMEA2296979	1773.56	Mycobacterium tuberculosis C00010208	1773	pyrazinamide	susceptible
SAMEA2296979	1773.56	Mycobacterium tuberculosis C00010208	1773	rifampicin	susceptible
SAMEA2296979	1773.56	Mycobacterium tuberculosis C00010208	1773	streptomycin	susceptible
SAMEA2296982	1773.56	Mycobacterium tuberculosis C00010212	1773	ethambutol	susceptible
SAMEA2296982	1773.56	Mycobacterium tuberculosis C00010212	1773	isoniazid	susceptible
SAMEA2296982	1773.56	Mycobacterium tuberculosis C00010212	1773	pyrazinamide	susceptible
SAMEA2296982	1773.56	Mycobacterium tuberculosis C00010212	1773	rifampicin	susceptible
SAMEA2296982	1773.56	Mycobacterium tuberculosis C00010212	1773	streptomycin	susceptible
SAMEA2296984	1773.56	Mycobacterium tuberculosis C00010216	1773	ethambutol	susceptible
SAMEA2296984	1773.56	Mycobacterium tuberculosis C00010216	1773	isoniazid	susceptible
SAMEA2296984	1773.56	Mycobacterium tuberculosis C00010216	1773	pyrazinamide	susceptible
SAMEA2296984	1773.56	Mycobacterium tuberculosis C00010216	1773	rifampicin	susceptible
SAMEA2296984	1773.56	Mycobacterium tuberculosis C00010216	1773	streptomycin	susceptible
SAMEA2296985	1773.56	Mycobacterium tuberculosis C00010217	1773	ethambutol	susceptible
SAMEA2296985	1773.56	Mycobacterium tuberculosis C00010217	1773	isoniazid	susceptible
SAMEA2296985	1773.56	Mycobacterium tuberculosis C00010217	1773	pyrazinamide	susceptible
SAMEA2296985	1773.56	Mycobacterium tuberculosis C00010217	1773	rifampicin	susceptible
SAMEA2296985	1773.56	Mycobacterium tuberculosis C00010217	1773	streptomycin	susceptible
SAMEA2296986	1773.56	Mycobacterium tuberculosis C00010219	1773	ethambutol	susceptible
SAMEA2296986	1773.56	Mycobacterium tuberculosis C00010219	1773	isoniazid	susceptible
SAMEA2296986	1773.56	Mycobacterium tuberculosis C00010219	1773	pyrazinamide	susceptible
SAMEA2296986	1773.56	Mycobacterium tuberculosis C00010219	1773	rifampicin	susceptible
SAMEA2296986	1773.56	Mycobacterium tuberculosis C00010219	1773	streptomycin	susceptible
SAMEA2296987	1773.56	Mycobacterium tuberculosis C00010220	1773	ethambutol	susceptible
SAMEA2296987	1773.56	Mycobacterium tuberculosis C00010220	1773	isoniazid	susceptible
SAMEA2296987	1773.56	Mycobacterium tuberculosis C00010220	1773	pyrazinamide	susceptible
SAMEA2296987	1773.56	Mycobacterium tuberculosis C00010220	1773	rifampicin	susceptible
SAMEA2296987	1773.56	Mycobacterium tuberculosis C00010220	1773	streptomycin	susceptible
SAMEA2296988	1773.56	Mycobacterium tuberculosis C00010222	1773	ethambutol	susceptible
SAMEA2296988	1773.56	Mycobacterium tuberculosis C00010222	1773	isoniazid	susceptible
SAMEA2296988	1773.56	Mycobacterium tuberculosis C00010222	1773	pyrazinamide	susceptible
SAMEA2296988	1773.56	Mycobacterium tuberculosis C00010222	1773	rifampicin	susceptible
SAMEA2296988	1773.56	Mycobacterium tuberculosis C00010222	1773	streptomycin	susceptible
SAMEA2296989	1773.56	Mycobacterium tuberculosis C00010223	1773	ethambutol	susceptible
SAMEA2296989	1773.56	Mycobacterium tuberculosis C00010223	1773	isoniazid	susceptible
SAMEA2296989	1773.56	Mycobacterium tuberculosis C00010223	1773	pyrazinamide	susceptible
SAMEA2296989	1773.56	Mycobacterium tuberculosis C00010223	1773	rifampicin	susceptible
SAMEA2296989	1773.56	Mycobacterium tuberculosis C00010223	1773	streptomycin	susceptible
SAMEA2296992	1773.56	Mycobacterium tuberculosis C00010228	1773	ethambutol	susceptible
SAMEA2296992	1773.56	Mycobacterium tuberculosis C00010228	1773	isoniazid	susceptible
SAMEA2296992	1773.56	Mycobacterium tuberculosis C00010228	1773	pyrazinamide	susceptible
SAMEA2296992	1773.56	Mycobacterium tuberculosis C00010228	1773	rifampicin	susceptible
SAMEA2296992	1773.56	Mycobacterium tuberculosis C00010228	1773	streptomycin	susceptible
SAMEA2296993	1773.56	Mycobacterium tuberculosis C00010229	1773	amikacin	susceptible
SAMEA2296993	1773.56	Mycobacterium tuberculosis C00010229	1773	amoxicillin	susceptible
SAMEA2296993	1773.56	Mycobacterium tuberculosis C00010229	1773	capreomycin	susceptible
SAMEA2296993	1773.56	Mycobacterium tuberculosis C00010229	1773	ethambutol	susceptible
SAMEA2296993	1773.56	Mycobacterium tuberculosis C00010229	1773	isoniazid	resistant
SAMEA2296993	1773.56	Mycobacterium tuberculosis C00010229	1773	kanamycin	susceptible
SAMEA2296993	1773.56	Mycobacterium tuberculosis C00010229	1773	moxifloxacin	susceptible
SAMEA2296993	1773.56	Mycobacterium tuberculosis C00010229	1773	pyrazinamide	susceptible
SAMEA2296993	1773.56	Mycobacterium tuberculosis C00010229	1773	rifampicin	susceptible
SAMEA2296993	1773.56	Mycobacterium tuberculosis C00010229	1773	streptomycin	susceptible
SAMEA2296994	1773.56	Mycobacterium tuberculosis C00010230	1773	ethambutol	susceptible
SAMEA2296994	1773.56	Mycobacterium tuberculosis C00010230	1773	isoniazid	susceptible
SAMEA2296994	1773.56	Mycobacterium tuberculosis C00010230	1773	pyrazinamide	susceptible
SAMEA2296994	1773.56	Mycobacterium tuberculosis C00010230	1773	rifampicin	susceptible
SAMEA2296994	1773.56	Mycobacterium tuberculosis C00010230	1773	streptomycin	susceptible
SAMEA2296995	1773.56	Mycobacterium tuberculosis C00010231	1773	ethambutol	susceptible
SAMEA2296995	1773.56	Mycobacterium tuberculosis C00010231	1773	isoniazid	susceptible
SAMEA2296995	1773.56	Mycobacterium tuberculosis C00010231	1773	pyrazinamide	susceptible
SAMEA2296995	1773.56	Mycobacterium tuberculosis C00010231	1773	rifampicin	susceptible
SAMEA2296995	1773.56	Mycobacterium tuberculosis C00010231	1773	streptomycin	susceptible
SAMEA2296996	1773.56	Mycobacterium tuberculosis C00010232	1773	ethambutol	susceptible
SAMEA2296996	1773.56	Mycobacterium tuberculosis C00010232	1773	isoniazid	susceptible
SAMEA2296996	1773.56	Mycobacterium tuberculosis C00010232	1773	pyrazinamide	susceptible
SAMEA2296996	1773.56	Mycobacterium tuberculosis C00010232	1773	rifampicin	susceptible
SAMEA2296996	1773.56	Mycobacterium tuberculosis C00010232	1773	streptomycin	susceptible
SAMEA2296997	1773.56	Mycobacterium tuberculosis C00010234	1773	ethambutol	susceptible
SAMEA2296997	1773.56	Mycobacterium tuberculosis C00010234	1773	isoniazid	susceptible
SAMEA2296997	1773.56	Mycobacterium tuberculosis C00010234	1773	pyrazinamide	susceptible
SAMEA2296997	1773.56	Mycobacterium tuberculosis C00010234	1773	rifampicin	susceptible
SAMEA2296997	1773.56	Mycobacterium tuberculosis C00010234	1773	streptomycin	susceptible
SAMEA2296998	1773.56	Mycobacterium tuberculosis C00010235	1773	ethambutol	susceptible
SAMEA2296998	1773.56	Mycobacterium tuberculosis C00010235	1773	isoniazid	susceptible
SAMEA2296998	1773.56	Mycobacterium tuberculosis C00010235	1773	pyrazinamide	susceptible
SAMEA2296998	1773.56	Mycobacterium tuberculosis C00010235	1773	rifampicin	susceptible
SAMEA2296998	1773.56	Mycobacterium tuberculosis C00010235	1773	streptomycin	susceptible
SAMEA2297000	1773.56	Mycobacterium tuberculosis C00010238	1773	ethambutol	susceptible
SAMEA2297000	1773.56	Mycobacterium tuberculosis C00010238	1773	isoniazid	susceptible
SAMEA2297000	1773.56	Mycobacterium tuberculosis C00010238	1773	pyrazinamide	susceptible
SAMEA2297000	1773.56	Mycobacterium tuberculosis C00010238	1773	rifampicin	susceptible
SAMEA2297000	1773.56	Mycobacterium tuberculosis C00010238	1773	streptomycin	susceptible
SAMEA2297001	1773.56	Mycobacterium tuberculosis C00010239	1773	ethambutol	susceptible
SAMEA2297001	1773.56	Mycobacterium tuberculosis C00010239	1773	isoniazid	susceptible
SAMEA2297001	1773.56	Mycobacterium tuberculosis C00010239	1773	pyrazinamide	susceptible
SAMEA2297001	1773.56	Mycobacterium tuberculosis C00010239	1773	rifampicin	susceptible
SAMEA2297001	1773.56	Mycobacterium tuberculosis C00010239	1773	streptomycin	susceptible
SAMEA2297002	1773.56	Mycobacterium tuberculosis C00010240	1773	ethambutol	resistant
SAMEA2297002	1773.56	Mycobacterium tuberculosis C00010240	1773	isoniazid	susceptible
SAMEA2297002	1773.56	Mycobacterium tuberculosis C00010240	1773	pyrazinamide	susceptible
SAMEA2297002	1773.56	Mycobacterium tuberculosis C00010240	1773	rifampicin	susceptible
SAMEA2297002	1773.56	Mycobacterium tuberculosis C00010240	1773	streptomycin	susceptible
SAMEA2297003	1773.56	Mycobacterium tuberculosis C00010241	1773	ethambutol	susceptible
SAMEA2297003	1773.56	Mycobacterium tuberculosis C00010241	1773	isoniazid	susceptible
SAMEA2297003	1773.56	Mycobacterium tuberculosis C00010241	1773	pyrazinamide	susceptible
SAMEA2297003	1773.56	Mycobacterium tuberculosis C00010241	1773	rifampicin	susceptible
SAMEA2297003	1773.56	Mycobacterium tuberculosis C00010241	1773	streptomycin	susceptible
SAMEA2297004	1773.56	Mycobacterium tuberculosis C00010242	1773	ethambutol	susceptible
SAMEA2297004	1773.56	Mycobacterium tuberculosis C00010242	1773	isoniazid	susceptible
SAMEA2297004	1773.56	Mycobacterium tuberculosis C00010242	1773	pyrazinamide	susceptible
SAMEA2297004	1773.56	Mycobacterium tuberculosis C00010242	1773	rifampicin	susceptible
SAMEA2297004	1773.56	Mycobacterium tuberculosis C00010242	1773	streptomycin	susceptible
SAMEA2297005	1773.56	Mycobacterium tuberculosis C00010243	1773	ethambutol	susceptible
SAMEA2297005	1773.56	Mycobacterium tuberculosis C00010243	1773	isoniazid	susceptible
SAMEA2297005	1773.56	Mycobacterium tuberculosis C00010243	1773	pyrazinamide	susceptible
SAMEA2297005	1773.56	Mycobacterium tuberculosis C00010243	1773	rifampicin	susceptible
SAMEA2297005	1773.56	Mycobacterium tuberculosis C00010243	1773	streptomycin	susceptible
SAMEA2297006	1773.56	Mycobacterium tuberculosis C00010244	1773	ethambutol	susceptible
SAMEA2297006	1773.56	Mycobacterium tuberculosis C00010244	1773	isoniazid	susceptible
SAMEA2297006	1773.56	Mycobacterium tuberculosis C00010244	1773	pyrazinamide	susceptible
SAMEA2297006	1773.56	Mycobacterium tuberculosis C00010244	1773	rifampicin	susceptible
SAMEA2297006	1773.56	Mycobacterium tuberculosis C00010244	1773	streptomycin	susceptible
SAMEA2297007	1773.56	Mycobacterium tuberculosis C00010248	1773	ethambutol	susceptible
SAMEA2297007	1773.56	Mycobacterium tuberculosis C00010248	1773	isoniazid	susceptible
SAMEA2297007	1773.56	Mycobacterium tuberculosis C00010248	1773	pyrazinamide	susceptible
SAMEA2297007	1773.56	Mycobacterium tuberculosis C00010248	1773	rifampicin	susceptible
SAMEA2297007	1773.56	Mycobacterium tuberculosis C00010248	1773	streptomycin	susceptible
SAMEA2297010	1773.56	Mycobacterium tuberculosis C00010253	1773	ethambutol	susceptible
SAMEA2297010	1773.56	Mycobacterium tuberculosis C00010253	1773	isoniazid	susceptible
SAMEA2297010	1773.56	Mycobacterium tuberculosis C00010253	1773	pyrazinamide	susceptible
SAMEA2297010	1773.56	Mycobacterium tuberculosis C00010253	1773	rifampicin	susceptible
SAMEA2297010	1773.56	Mycobacterium tuberculosis C00010253	1773	streptomycin	susceptible
SAMEA2297011	1773.56	Mycobacterium tuberculosis C00010254	1773	ethambutol	susceptible
SAMEA2297011	1773.56	Mycobacterium tuberculosis C00010254	1773	isoniazid	susceptible
SAMEA2297011	1773.56	Mycobacterium tuberculosis C00010254	1773	pyrazinamide	susceptible
SAMEA2297011	1773.56	Mycobacterium tuberculosis C00010254	1773	rifampicin	susceptible
SAMEA2297011	1773.56	Mycobacterium tuberculosis C00010254	1773	streptomycin	susceptible
SAMEA2297012	1773.56	Mycobacterium tuberculosis C00010255	1773	ethambutol	susceptible
SAMEA2297012	1773.56	Mycobacterium tuberculosis C00010255	1773	isoniazid	susceptible
SAMEA2297012	1773.56	Mycobacterium tuberculosis C00010255	1773	pyrazinamide	susceptible
SAMEA2297012	1773.56	Mycobacterium tuberculosis C00010255	1773	rifampicin	susceptible
SAMEA2297012	1773.56	Mycobacterium tuberculosis C00010255	1773	streptomycin	susceptible
SAMEA2297013	1773.56	Mycobacterium tuberculosis C00010256	1773	ethambutol	susceptible
SAMEA2297013	1773.56	Mycobacterium tuberculosis C00010256	1773	isoniazid	susceptible
SAMEA2297013	1773.56	Mycobacterium tuberculosis C00010256	1773	pyrazinamide	susceptible
SAMEA2297013	1773.56	Mycobacterium tuberculosis C00010256	1773	rifampicin	susceptible
SAMEA2297013	1773.56	Mycobacterium tuberculosis C00010256	1773	streptomycin	susceptible
SAMEA2297015	1773.56	Mycobacterium tuberculosis C00010258	1773	ethambutol	susceptible
SAMEA2297015	1773.56	Mycobacterium tuberculosis C00010258	1773	isoniazid	susceptible
SAMEA2297015	1773.56	Mycobacterium tuberculosis C00010258	1773	pyrazinamide	susceptible
SAMEA2297015	1773.56	Mycobacterium tuberculosis C00010258	1773	rifampicin	susceptible
SAMEA2297015	1773.56	Mycobacterium tuberculosis C00010258	1773	streptomycin	susceptible
SAMEA2297016	1773.56	Mycobacterium tuberculosis C00010261	1773	ethambutol	susceptible
SAMEA2297016	1773.56	Mycobacterium tuberculosis C00010261	1773	isoniazid	susceptible
SAMEA2297016	1773.56	Mycobacterium tuberculosis C00010261	1773	pyrazinamide	susceptible
SAMEA2297016	1773.56	Mycobacterium tuberculosis C00010261	1773	rifampicin	susceptible
SAMEA2297016	1773.56	Mycobacterium tuberculosis C00010261	1773	streptomycin	susceptible
SAMEA2297017	1773.56	Mycobacterium tuberculosis C00010263	1773	ethambutol	susceptible
SAMEA2297017	1773.56	Mycobacterium tuberculosis C00010263	1773	isoniazid	susceptible
SAMEA2297017	1773.56	Mycobacterium tuberculosis C00010263	1773	pyrazinamide	susceptible
SAMEA2297017	1773.56	Mycobacterium tuberculosis C00010263	1773	rifampicin	susceptible
SAMEA2297017	1773.56	Mycobacterium tuberculosis C00010263	1773	streptomycin	susceptible
SAMEA2297018	1773.56	Mycobacterium tuberculosis C00010264	1773	ethambutol	susceptible
SAMEA2297018	1773.56	Mycobacterium tuberculosis C00010264	1773	isoniazid	susceptible
SAMEA2297018	1773.56	Mycobacterium tuberculosis C00010264	1773	pyrazinamide	susceptible
SAMEA2297018	1773.56	Mycobacterium tuberculosis C00010264	1773	rifampicin	susceptible
SAMEA2297018	1773.56	Mycobacterium tuberculosis C00010264	1773	streptomycin	susceptible
SAMEA2297019	1773.56	Mycobacterium tuberculosis C00010265	1773	ethambutol	susceptible
SAMEA2297019	1773.56	Mycobacterium tuberculosis C00010265	1773	isoniazid	susceptible
SAMEA2297019	1773.56	Mycobacterium tuberculosis C00010265	1773	pyrazinamide	resistant
SAMEA2297019	1773.56	Mycobacterium tuberculosis C00010265	1773	rifampicin	susceptible
SAMEA2297019	1773.56	Mycobacterium tuberculosis C00010265	1773	streptomycin	susceptible
SAMEA2297020	1773.56	Mycobacterium tuberculosis C00010266	1773	ethambutol	susceptible
SAMEA2297020	1773.56	Mycobacterium tuberculosis C00010266	1773	isoniazid	susceptible
SAMEA2297020	1773.56	Mycobacterium tuberculosis C00010266	1773	pyrazinamide	susceptible
SAMEA2297020	1773.56	Mycobacterium tuberculosis C00010266	1773	rifampicin	susceptible
SAMEA2297020	1773.56	Mycobacterium tuberculosis C00010266	1773	streptomycin	susceptible
SAMEA2297021	1773.56	Mycobacterium tuberculosis C00010269	1773	ethambutol	susceptible
SAMEA2297021	1773.56	Mycobacterium tuberculosis C00010269	1773	isoniazid	susceptible
SAMEA2297021	1773.56	Mycobacterium tuberculosis C00010269	1773	pyrazinamide	susceptible
SAMEA2297021	1773.56	Mycobacterium tuberculosis C00010269	1773	rifampicin	susceptible
SAMEA2297021	1773.56	Mycobacterium tuberculosis C00010269	1773	streptomycin	susceptible
SAMEA2297022	1773.56	Mycobacterium tuberculosis C00010467	1773	ethambutol	susceptible
SAMEA2297022	1773.56	Mycobacterium tuberculosis C00010467	1773	isoniazid	susceptible
SAMEA2297022	1773.56	Mycobacterium tuberculosis C00010467	1773	pyrazinamide	susceptible
SAMEA2297022	1773.56	Mycobacterium tuberculosis C00010467	1773	rifampicin	susceptible
SAMEA2297022	1773.56	Mycobacterium tuberculosis C00010467	1773	streptomycin	susceptible
SAMEA2297023	1773.56	Mycobacterium tuberculosis C00010469	1773	ethambutol	susceptible
SAMEA2297023	1773.56	Mycobacterium tuberculosis C00010469	1773	isoniazid	susceptible
SAMEA2297023	1773.56	Mycobacterium tuberculosis C00010469	1773	pyrazinamide	susceptible
SAMEA2297023	1773.56	Mycobacterium tuberculosis C00010469	1773	rifampicin	susceptible
SAMEA2297023	1773.56	Mycobacterium tuberculosis C00010469	1773	streptomycin	susceptible
SAMEA2297024	1773.56	Mycobacterium tuberculosis C00010470	1773	ethambutol	susceptible
SAMEA2297024	1773.56	Mycobacterium tuberculosis C00010470	1773	isoniazid	susceptible
SAMEA2297024	1773.56	Mycobacterium tuberculosis C00010470	1773	pyrazinamide	susceptible
SAMEA2297024	1773.56	Mycobacterium tuberculosis C00010470	1773	rifampicin	susceptible
SAMEA2297024	1773.56	Mycobacterium tuberculosis C00010470	1773	streptomycin	susceptible
SAMEA2297025	1773.56	Mycobacterium tuberculosis C00010471	1773	ethambutol	susceptible
SAMEA2297025	1773.56	Mycobacterium tuberculosis C00010471	1773	isoniazid	susceptible
SAMEA2297025	1773.56	Mycobacterium tuberculosis C00010471	1773	pyrazinamide	susceptible
SAMEA2297025	1773.56	Mycobacterium tuberculosis C00010471	1773	rifampicin	susceptible
SAMEA2297025	1773.56	Mycobacterium tuberculosis C00010471	1773	streptomycin	susceptible
SAMEA2297026	1773.56	Mycobacterium tuberculosis C00010474	1773	ethambutol	susceptible
SAMEA2297026	1773.56	Mycobacterium tuberculosis C00010474	1773	isoniazid	susceptible
SAMEA2297026	1773.56	Mycobacterium tuberculosis C00010474	1773	pyrazinamide	susceptible
SAMEA2297026	1773.56	Mycobacterium tuberculosis C00010474	1773	rifampicin	susceptible
SAMEA2297026	1773.56	Mycobacterium tuberculosis C00010474	1773	streptomycin	susceptible
SAMEA2297028	1773.56	Mycobacterium tuberculosis C00010477	1773	ethambutol	susceptible
SAMEA2297028	1773.56	Mycobacterium tuberculosis C00010477	1773	isoniazid	susceptible
SAMEA2297028	1773.56	Mycobacterium tuberculosis C00010477	1773	pyrazinamide	susceptible
SAMEA2297028	1773.56	Mycobacterium tuberculosis C00010477	1773	rifampicin	susceptible
SAMEA2297028	1773.56	Mycobacterium tuberculosis C00010477	1773	streptomycin	susceptible
SAMEA2297029	1773.56	Mycobacterium tuberculosis C00010479	1773	ethambutol	susceptible
SAMEA2297029	1773.56	Mycobacterium tuberculosis C00010479	1773	isoniazid	susceptible
SAMEA2297029	1773.56	Mycobacterium tuberculosis C00010479	1773	pyrazinamide	susceptible
SAMEA2297029	1773.56	Mycobacterium tuberculosis C00010479	1773	rifampicin	susceptible
SAMEA2297029	1773.56	Mycobacterium tuberculosis C00010479	1773	streptomycin	susceptible
SAMEA2297030	1773.56	Mycobacterium tuberculosis C00010480	1773	ethambutol	susceptible
SAMEA2297030	1773.56	Mycobacterium tuberculosis C00010480	1773	isoniazid	susceptible
SAMEA2297030	1773.56	Mycobacterium tuberculosis C00010480	1773	pyrazinamide	susceptible
SAMEA2297030	1773.56	Mycobacterium tuberculosis C00010480	1773	rifampicin	susceptible
SAMEA2297030	1773.56	Mycobacterium tuberculosis C00010480	1773	streptomycin	susceptible
SAMEA2297031	1773.56	Mycobacterium tuberculosis C00010481	1773	ethambutol	susceptible
SAMEA2297031	1773.56	Mycobacterium tuberculosis C00010481	1773	isoniazid	susceptible
SAMEA2297031	1773.56	Mycobacterium tuberculosis C00010481	1773	pyrazinamide	resistant
SAMEA2297031	1773.56	Mycobacterium tuberculosis C00010481	1773	rifampicin	susceptible
SAMEA2297031	1773.56	Mycobacterium tuberculosis C00010481	1773	streptomycin	susceptible
SAMEA2297032	1773.56	Mycobacterium tuberculosis C00010482	1773	ethambutol	susceptible
SAMEA2297032	1773.56	Mycobacterium tuberculosis C00010482	1773	isoniazid	susceptible
SAMEA2297032	1773.56	Mycobacterium tuberculosis C00010482	1773	pyrazinamide	susceptible
SAMEA2297032	1773.56	Mycobacterium tuberculosis C00010482	1773	rifampicin	susceptible
SAMEA2297032	1773.56	Mycobacterium tuberculosis C00010482	1773	streptomycin	susceptible
SAMEA2297033	1773.56	Mycobacterium tuberculosis C00010483	1773	ethambutol	susceptible
SAMEA2297033	1773.56	Mycobacterium tuberculosis C00010483	1773	isoniazid	susceptible
SAMEA2297033	1773.56	Mycobacterium tuberculosis C00010483	1773	pyrazinamide	susceptible
SAMEA2297033	1773.56	Mycobacterium tuberculosis C00010483	1773	rifampicin	susceptible
SAMEA2297034	1773.56	Mycobacterium tuberculosis C00010485	1773	ethambutol	susceptible
SAMEA2297034	1773.56	Mycobacterium tuberculosis C00010485	1773	isoniazid	susceptible
SAMEA2297034	1773.56	Mycobacterium tuberculosis C00010485	1773	pyrazinamide	susceptible
SAMEA2297034	1773.56	Mycobacterium tuberculosis C00010485	1773	rifampicin	susceptible
SAMEA2297034	1773.56	Mycobacterium tuberculosis C00010485	1773	streptomycin	susceptible
SAMEA2297035	1773.56	Mycobacterium tuberculosis C00010487	1773	ethambutol	susceptible
SAMEA2297035	1773.56	Mycobacterium tuberculosis C00010487	1773	isoniazid	susceptible
SAMEA2297035	1773.56	Mycobacterium tuberculosis C00010487	1773	pyrazinamide	susceptible
SAMEA2297035	1773.56	Mycobacterium tuberculosis C00010487	1773	rifampicin	susceptible
SAMEA2297035	1773.56	Mycobacterium tuberculosis C00010487	1773	streptomycin	susceptible
SAMEA2297036	1773.56	Mycobacterium tuberculosis C00010488	1773	ethambutol	susceptible
SAMEA2297036	1773.56	Mycobacterium tuberculosis C00010488	1773	isoniazid	susceptible
SAMEA2297036	1773.56	Mycobacterium tuberculosis C00010488	1773	pyrazinamide	susceptible
SAMEA2297036	1773.56	Mycobacterium tuberculosis C00010488	1773	rifampicin	susceptible
SAMEA2297036	1773.56	Mycobacterium tuberculosis C00010488	1773	streptomycin	susceptible
SAMEA2297037	1773.56	Mycobacterium tuberculosis C00010489	1773	ethambutol	susceptible
SAMEA2297037	1773.56	Mycobacterium tuberculosis C00010489	1773	isoniazid	susceptible
SAMEA2297037	1773.56	Mycobacterium tuberculosis C00010489	1773	pyrazinamide	susceptible
SAMEA2297037	1773.56	Mycobacterium tuberculosis C00010489	1773	rifampicin	susceptible
SAMEA2297037	1773.56	Mycobacterium tuberculosis C00010489	1773	streptomycin	susceptible
SAMEA2297039	1773.56	Mycobacterium tuberculosis C00010494	1773	ethambutol	susceptible
SAMEA2297039	1773.56	Mycobacterium tuberculosis C00010494	1773	isoniazid	susceptible
SAMEA2297039	1773.56	Mycobacterium tuberculosis C00010494	1773	pyrazinamide	susceptible
SAMEA2297039	1773.56	Mycobacterium tuberculosis C00010494	1773	rifampicin	susceptible
SAMEA2297039	1773.56	Mycobacterium tuberculosis C00010494	1773	streptomycin	susceptible
SAMEA2297040	1773.56	Mycobacterium tuberculosis C00010497	1773	amikacin	susceptible
SAMEA2297040	1773.56	Mycobacterium tuberculosis C00010497	1773	amoxicillin	susceptible
SAMEA2297040	1773.56	Mycobacterium tuberculosis C00010497	1773	capreomycin	susceptible
SAMEA2297040	1773.56	Mycobacterium tuberculosis C00010497	1773	ethambutol	susceptible
SAMEA2297040	1773.56	Mycobacterium tuberculosis C00010497	1773	isoniazid	susceptible
SAMEA2297040	1773.56	Mycobacterium tuberculosis C00010497	1773	kanamycin	susceptible
SAMEA2297040	1773.56	Mycobacterium tuberculosis C00010497	1773	moxifloxacin	susceptible
SAMEA2297040	1773.56	Mycobacterium tuberculosis C00010497	1773	pyrazinamide	susceptible
SAMEA2297040	1773.56	Mycobacterium tuberculosis C00010497	1773	rifampicin	resistant
SAMEA2297040	1773.56	Mycobacterium tuberculosis C00010497	1773	streptomycin	susceptible
SAMEA2297041	1773.56	Mycobacterium tuberculosis C00010498	1773	ethambutol	susceptible
SAMEA2297041	1773.56	Mycobacterium tuberculosis C00010498	1773	isoniazid	susceptible
SAMEA2297041	1773.56	Mycobacterium tuberculosis C00010498	1773	pyrazinamide	susceptible
SAMEA2297041	1773.56	Mycobacterium tuberculosis C00010498	1773	rifampicin	susceptible
SAMEA2297041	1773.56	Mycobacterium tuberculosis C00010498	1773	streptomycin	susceptible
SAMEA2297043	1773.56	Mycobacterium tuberculosis C00010501	1773	ethambutol	susceptible
SAMEA2297043	1773.56	Mycobacterium tuberculosis C00010501	1773	isoniazid	susceptible
SAMEA2297043	1773.56	Mycobacterium tuberculosis C00010501	1773	pyrazinamide	susceptible
SAMEA2297043	1773.56	Mycobacterium tuberculosis C00010501	1773	rifampicin	susceptible
SAMEA2297043	1773.56	Mycobacterium tuberculosis C00010501	1773	streptomycin	susceptible
SAMEA2297044	1773.56	Mycobacterium tuberculosis C00010502	1773	ethambutol	susceptible
SAMEA2297044	1773.56	Mycobacterium tuberculosis C00010502	1773	isoniazid	susceptible
SAMEA2297044	1773.56	Mycobacterium tuberculosis C00010502	1773	pyrazinamide	susceptible
SAMEA2297044	1773.56	Mycobacterium tuberculosis C00010502	1773	rifampicin	susceptible
SAMEA2297044	1773.56	Mycobacterium tuberculosis C00010502	1773	streptomycin	susceptible
SAMEA2297045	1773.56	Mycobacterium tuberculosis C00010503	1773	ethambutol	susceptible
SAMEA2297045	1773.56	Mycobacterium tuberculosis C00010503	1773	isoniazid	susceptible
SAMEA2297045	1773.56	Mycobacterium tuberculosis C00010503	1773	pyrazinamide	susceptible
SAMEA2297045	1773.56	Mycobacterium tuberculosis C00010503	1773	rifampicin	susceptible
SAMEA2297045	1773.56	Mycobacterium tuberculosis C00010503	1773	streptomycin	susceptible
SAMEA2297046	1773.56	Mycobacterium tuberculosis C00010504	1773	ethambutol	susceptible
SAMEA2297046	1773.56	Mycobacterium tuberculosis C00010504	1773	isoniazid	susceptible
SAMEA2297046	1773.56	Mycobacterium tuberculosis C00010504	1773	pyrazinamide	susceptible
SAMEA2297046	1773.56	Mycobacterium tuberculosis C00010504	1773	rifampicin	susceptible
SAMEA2297046	1773.56	Mycobacterium tuberculosis C00010504	1773	streptomycin	susceptible
SAMEA2297047	1773.56	Mycobacterium tuberculosis C00010505	1773	ethambutol	susceptible
SAMEA2297047	1773.56	Mycobacterium tuberculosis C00010505	1773	isoniazid	susceptible
SAMEA2297047	1773.56	Mycobacterium tuberculosis C00010505	1773	pyrazinamide	susceptible
SAMEA2297047	1773.56	Mycobacterium tuberculosis C00010505	1773	rifampicin	susceptible
SAMEA2297047	1773.56	Mycobacterium tuberculosis C00010505	1773	streptomycin	susceptible
SAMEA2297048	1773.56	Mycobacterium tuberculosis C00010507	1773	ethambutol	susceptible
SAMEA2297048	1773.56	Mycobacterium tuberculosis C00010507	1773	isoniazid	susceptible
SAMEA2297048	1773.56	Mycobacterium tuberculosis C00010507	1773	pyrazinamide	susceptible
SAMEA2297048	1773.56	Mycobacterium tuberculosis C00010507	1773	rifampicin	susceptible
SAMEA2297048	1773.56	Mycobacterium tuberculosis C00010507	1773	streptomycin	susceptible
SAMEA2297049	1773.56	Mycobacterium tuberculosis C00010508	1773	ethambutol	susceptible
SAMEA2297049	1773.56	Mycobacterium tuberculosis C00010508	1773	isoniazid	susceptible
SAMEA2297049	1773.56	Mycobacterium tuberculosis C00010508	1773	pyrazinamide	susceptible
SAMEA2297049	1773.56	Mycobacterium tuberculosis C00010508	1773	rifampicin	susceptible
SAMEA2297049	1773.56	Mycobacterium tuberculosis C00010508	1773	streptomycin	susceptible
SAMEA2297050	1773.56	Mycobacterium tuberculosis C00010510	1773	ethambutol	susceptible
SAMEA2297050	1773.56	Mycobacterium tuberculosis C00010510	1773	isoniazid	susceptible
SAMEA2297050	1773.56	Mycobacterium tuberculosis C00010510	1773	pyrazinamide	susceptible
SAMEA2297050	1773.56	Mycobacterium tuberculosis C00010510	1773	rifampicin	susceptible
SAMEA2297050	1773.56	Mycobacterium tuberculosis C00010510	1773	streptomycin	susceptible
SAMEA2297051	1773.56	Mycobacterium tuberculosis C00010511	1773	ethambutol	susceptible
SAMEA2297051	1773.56	Mycobacterium tuberculosis C00010511	1773	isoniazid	susceptible
SAMEA2297051	1773.56	Mycobacterium tuberculosis C00010511	1773	pyrazinamide	susceptible
SAMEA2297051	1773.56	Mycobacterium tuberculosis C00010511	1773	rifampicin	susceptible
SAMEA2297051	1773.56	Mycobacterium tuberculosis C00010511	1773	streptomycin	susceptible
SAMEA2297052	1773.56	Mycobacterium tuberculosis C00010516	1773	ethambutol	susceptible
SAMEA2297052	1773.56	Mycobacterium tuberculosis C00010516	1773	isoniazid	susceptible
SAMEA2297052	1773.56	Mycobacterium tuberculosis C00010516	1773	pyrazinamide	susceptible
SAMEA2297052	1773.56	Mycobacterium tuberculosis C00010516	1773	rifampicin	susceptible
SAMEA2297052	1773.56	Mycobacterium tuberculosis C00010516	1773	streptomycin	susceptible
SAMEA2297054	1773.56	Mycobacterium tuberculosis C00010522	1773	ethambutol	susceptible
SAMEA2297054	1773.56	Mycobacterium tuberculosis C00010522	1773	isoniazid	susceptible
SAMEA2297054	1773.56	Mycobacterium tuberculosis C00010522	1773	pyrazinamide	susceptible
SAMEA2297054	1773.56	Mycobacterium tuberculosis C00010522	1773	rifampicin	susceptible
SAMEA2297054	1773.56	Mycobacterium tuberculosis C00010522	1773	streptomycin	susceptible
SAMEA2297058	1773.56	Mycobacterium tuberculosis C00010530	1773	ethambutol	susceptible
SAMEA2297058	1773.56	Mycobacterium tuberculosis C00010530	1773	isoniazid	susceptible
SAMEA2297058	1773.56	Mycobacterium tuberculosis C00010530	1773	pyrazinamide	susceptible
SAMEA2297058	1773.56	Mycobacterium tuberculosis C00010530	1773	rifampicin	susceptible
SAMEA2297058	1773.56	Mycobacterium tuberculosis C00010530	1773	streptomycin	susceptible
SAMEA2297060	1773.56	Mycobacterium tuberculosis C00010532	1773	ethambutol	susceptible
SAMEA2297060	1773.56	Mycobacterium tuberculosis C00010532	1773	isoniazid	susceptible
SAMEA2297060	1773.56	Mycobacterium tuberculosis C00010532	1773	pyrazinamide	susceptible
SAMEA2297060	1773.56	Mycobacterium tuberculosis C00010532	1773	rifampicin	susceptible
SAMEA2297060	1773.56	Mycobacterium tuberculosis C00010532	1773	streptomycin	susceptible
SAMEA2297061	1773.56	Mycobacterium tuberculosis C00010533	1773	ethambutol	susceptible
SAMEA2297061	1773.56	Mycobacterium tuberculosis C00010533	1773	isoniazid	susceptible
SAMEA2297061	1773.56	Mycobacterium tuberculosis C00010533	1773	pyrazinamide	susceptible
SAMEA2297061	1773.56	Mycobacterium tuberculosis C00010533	1773	rifampicin	susceptible
SAMEA2297062	1773.56	Mycobacterium tuberculosis C00010536	1773	ethambutol	susceptible
SAMEA2297062	1773.56	Mycobacterium tuberculosis C00010536	1773	isoniazid	susceptible
SAMEA2297062	1773.56	Mycobacterium tuberculosis C00010536	1773	pyrazinamide	susceptible
SAMEA2297062	1773.56	Mycobacterium tuberculosis C00010536	1773	rifampicin	susceptible
SAMEA2297062	1773.56	Mycobacterium tuberculosis C00010536	1773	streptomycin	susceptible
SAMEA2297063	1773.56	Mycobacterium tuberculosis C00010540	1773	ethambutol	susceptible
SAMEA2297063	1773.56	Mycobacterium tuberculosis C00010540	1773	isoniazid	susceptible
SAMEA2297063	1773.56	Mycobacterium tuberculosis C00010540	1773	pyrazinamide	susceptible
SAMEA2297063	1773.56	Mycobacterium tuberculosis C00010540	1773	rifampicin	susceptible
SAMEA2297063	1773.56	Mycobacterium tuberculosis C00010540	1773	streptomycin	susceptible
SAMEA2297064	1773.56	Mycobacterium tuberculosis C00010542	1773	ethambutol	susceptible
SAMEA2297064	1773.56	Mycobacterium tuberculosis C00010542	1773	isoniazid	susceptible
SAMEA2297064	1773.56	Mycobacterium tuberculosis C00010542	1773	pyrazinamide	susceptible
SAMEA2297064	1773.56	Mycobacterium tuberculosis C00010542	1773	rifampicin	susceptible
SAMEA2297064	1773.56	Mycobacterium tuberculosis C00010542	1773	streptomycin	susceptible
SAMEA2297065	1773.56	Mycobacterium tuberculosis C00010543	1773	ethambutol	susceptible
SAMEA2297065	1773.56	Mycobacterium tuberculosis C00010543	1773	isoniazid	susceptible
SAMEA2297065	1773.56	Mycobacterium tuberculosis C00010543	1773	pyrazinamide	susceptible
SAMEA2297065	1773.56	Mycobacterium tuberculosis C00010543	1773	rifampicin	susceptible
SAMEA2297065	1773.56	Mycobacterium tuberculosis C00010543	1773	streptomycin	susceptible
SAMEA2297068	1773.56	Mycobacterium tuberculosis C00010548	1773	ethambutol	susceptible
SAMEA2297068	1773.56	Mycobacterium tuberculosis C00010548	1773	isoniazid	susceptible
SAMEA2297068	1773.56	Mycobacterium tuberculosis C00010548	1773	pyrazinamide	susceptible
SAMEA2297068	1773.56	Mycobacterium tuberculosis C00010548	1773	rifampicin	susceptible
SAMEA2297068	1773.56	Mycobacterium tuberculosis C00010548	1773	streptomycin	susceptible
SAMEA2297069	1773.56	Mycobacterium tuberculosis C00010549	1773	ethambutol	susceptible
SAMEA2297069	1773.56	Mycobacterium tuberculosis C00010549	1773	isoniazid	susceptible
SAMEA2297069	1773.56	Mycobacterium tuberculosis C00010549	1773	pyrazinamide	susceptible
SAMEA2297069	1773.56	Mycobacterium tuberculosis C00010549	1773	rifampicin	susceptible
SAMEA2297069	1773.56	Mycobacterium tuberculosis C00010549	1773	streptomycin	susceptible
SAMEA2297071	1773.56	Mycobacterium tuberculosis C00010553	1773	ethambutol	susceptible
SAMEA2297071	1773.56	Mycobacterium tuberculosis C00010553	1773	isoniazid	susceptible
SAMEA2297071	1773.56	Mycobacterium tuberculosis C00010553	1773	pyrazinamide	susceptible
SAMEA2297071	1773.56	Mycobacterium tuberculosis C00010553	1773	rifampicin	susceptible
SAMEA2297071	1773.56	Mycobacterium tuberculosis C00010553	1773	streptomycin	susceptible
SAMEA2297075	1773.56	Mycobacterium tuberculosis C00010557	1773	amikacin	susceptible
SAMEA2297075	1773.56	Mycobacterium tuberculosis C00010557	1773	amoxicillin	susceptible
SAMEA2297075	1773.56	Mycobacterium tuberculosis C00010557	1773	capreomycin	susceptible
SAMEA2297075	1773.56	Mycobacterium tuberculosis C00010557	1773	ethambutol	susceptible
SAMEA2297075	1773.56	Mycobacterium tuberculosis C00010557	1773	isoniazid	resistant
SAMEA2297075	1773.56	Mycobacterium tuberculosis C00010557	1773	kanamycin	susceptible
SAMEA2297075	1773.56	Mycobacterium tuberculosis C00010557	1773	moxifloxacin	susceptible
SAMEA2297075	1773.56	Mycobacterium tuberculosis C00010557	1773	pyrazinamide	resistant
SAMEA2297075	1773.56	Mycobacterium tuberculosis C00010557	1773	rifampicin	susceptible
SAMEA2297075	1773.56	Mycobacterium tuberculosis C00010557	1773	streptomycin	susceptible
SAMEA2297076	1773.56	Mycobacterium tuberculosis C00010558	1773	ethambutol	susceptible
SAMEA2297076	1773.56	Mycobacterium tuberculosis C00010558	1773	isoniazid	susceptible
SAMEA2297076	1773.56	Mycobacterium tuberculosis C00010558	1773	pyrazinamide	susceptible
SAMEA2297076	1773.56	Mycobacterium tuberculosis C00010558	1773	rifampicin	susceptible
SAMEA2297076	1773.56	Mycobacterium tuberculosis C00010558	1773	streptomycin	susceptible
SAMEA2297077	1773.56	Mycobacterium tuberculosis C00010560	1773	ethambutol	susceptible
SAMEA2297077	1773.56	Mycobacterium tuberculosis C00010560	1773	isoniazid	susceptible
SAMEA2297077	1773.56	Mycobacterium tuberculosis C00010560	1773	pyrazinamide	susceptible
SAMEA2297077	1773.56	Mycobacterium tuberculosis C00010560	1773	rifampicin	susceptible
SAMEA2297077	1773.56	Mycobacterium tuberculosis C00010560	1773	streptomycin	susceptible
SAMEA2297078	1773.56	Mycobacterium tuberculosis C00011366	1773	ethambutol	susceptible
SAMEA2297078	1773.56	Mycobacterium tuberculosis C00011366	1773	isoniazid	susceptible
SAMEA2297078	1773.56	Mycobacterium tuberculosis C00011366	1773	pyrazinamide	susceptible
SAMEA2297078	1773.56	Mycobacterium tuberculosis C00011366	1773	rifampicin	susceptible
SAMEA2297078	1773.56	Mycobacterium tuberculosis C00011366	1773	streptomycin	susceptible
SAMEA2297080	1773.56	Mycobacterium tuberculosis C00011374	1773	ethambutol	susceptible
SAMEA2297080	1773.56	Mycobacterium tuberculosis C00011374	1773	isoniazid	susceptible
SAMEA2297080	1773.56	Mycobacterium tuberculosis C00011374	1773	pyrazinamide	susceptible
SAMEA2297080	1773.56	Mycobacterium tuberculosis C00011374	1773	rifampicin	susceptible
SAMEA2297080	1773.56	Mycobacterium tuberculosis C00011374	1773	streptomycin	susceptible
SAMEA2297081	1773.56	Mycobacterium tuberculosis C00011375	1773	ethambutol	susceptible
SAMEA2297081	1773.56	Mycobacterium tuberculosis C00011375	1773	isoniazid	susceptible
SAMEA2297081	1773.56	Mycobacterium tuberculosis C00011375	1773	pyrazinamide	susceptible
SAMEA2297081	1773.56	Mycobacterium tuberculosis C00011375	1773	rifampicin	susceptible
SAMEA2297081	1773.56	Mycobacterium tuberculosis C00011375	1773	streptomycin	susceptible
SAMEA2297082	1773.56	Mycobacterium tuberculosis C00011385	1773	ethambutol	susceptible
SAMEA2297082	1773.56	Mycobacterium tuberculosis C00011385	1773	isoniazid	susceptible
SAMEA2297082	1773.56	Mycobacterium tuberculosis C00011385	1773	pyrazinamide	susceptible
SAMEA2297082	1773.56	Mycobacterium tuberculosis C00011385	1773	rifampicin	susceptible
SAMEA2297082	1773.56	Mycobacterium tuberculosis C00011385	1773	streptomycin	susceptible
SAMEA2297083	1773.56	Mycobacterium tuberculosis C00011389	1773	ethambutol	susceptible
SAMEA2297083	1773.56	Mycobacterium tuberculosis C00011389	1773	isoniazid	susceptible
SAMEA2297083	1773.56	Mycobacterium tuberculosis C00011389	1773	pyrazinamide	susceptible
SAMEA2297083	1773.56	Mycobacterium tuberculosis C00011389	1773	rifampicin	susceptible
SAMEA2297083	1773.56	Mycobacterium tuberculosis C00011389	1773	streptomycin	susceptible
SAMEA2297084	1773.56	Mycobacterium tuberculosis C00011394	1773	ethambutol	susceptible
SAMEA2297084	1773.56	Mycobacterium tuberculosis C00011394	1773	isoniazid	susceptible
SAMEA2297084	1773.56	Mycobacterium tuberculosis C00011394	1773	pyrazinamide	susceptible
SAMEA2297084	1773.56	Mycobacterium tuberculosis C00011394	1773	rifampicin	susceptible
SAMEA2297084	1773.56	Mycobacterium tuberculosis C00011394	1773	streptomycin	susceptible
SAMEA2297086	1773.56	Mycobacterium tuberculosis C00011403	1773	ethambutol	susceptible
SAMEA2297086	1773.56	Mycobacterium tuberculosis C00011403	1773	isoniazid	susceptible
SAMEA2297086	1773.56	Mycobacterium tuberculosis C00011403	1773	pyrazinamide	susceptible
SAMEA2297086	1773.56	Mycobacterium tuberculosis C00011403	1773	rifampicin	susceptible
SAMEA2297086	1773.56	Mycobacterium tuberculosis C00011403	1773	streptomycin	susceptible
SAMEA2297088	1773.57	Mycobacterium tuberculosis C00011407	1773	amikacin	resistant
SAMEA2297088	1773.57	Mycobacterium tuberculosis C00011407	1773	amoxicillin	susceptible
SAMEA2297088	1773.57	Mycobacterium tuberculosis C00011407	1773	capreomycin	resistant
SAMEA2297088	1773.57	Mycobacterium tuberculosis C00011407	1773	ethambutol	resistant
SAMEA2297088	1773.57	Mycobacterium tuberculosis C00011407	1773	isoniazid	resistant
SAMEA2297088	1773.57	Mycobacterium tuberculosis C00011407	1773	kanamycin	resistant
SAMEA2297088	1773.57	Mycobacterium tuberculosis C00011407	1773	moxifloxacin	susceptible
SAMEA2297088	1773.57	Mycobacterium tuberculosis C00011407	1773	pyrazinamide	susceptible
SAMEA2297088	1773.57	Mycobacterium tuberculosis C00011407	1773	streptomycin	susceptible
SAMEA2297089	1773.57	Mycobacterium tuberculosis C00011408	1773	ethambutol	susceptible
SAMEA2297089	1773.57	Mycobacterium tuberculosis C00011408	1773	isoniazid	susceptible
SAMEA2297089	1773.57	Mycobacterium tuberculosis C00011408	1773	pyrazinamide	susceptible
SAMEA2297089	1773.57	Mycobacterium tuberculosis C00011408	1773	rifampicin	susceptible
SAMEA2297089	1773.57	Mycobacterium tuberculosis C00011408	1773	streptomycin	susceptible
SAMEA2297090	1773.57	Mycobacterium tuberculosis C00011409	1773	ethambutol	susceptible
SAMEA2297090	1773.57	Mycobacterium tuberculosis C00011409	1773	isoniazid	susceptible
SAMEA2297090	1773.57	Mycobacterium tuberculosis C00011409	1773	pyrazinamide	susceptible
SAMEA2297090	1773.57	Mycobacterium tuberculosis C00011409	1773	rifampicin	susceptible
SAMEA2297090	1773.57	Mycobacterium tuberculosis C00011409	1773	streptomycin	susceptible
SAMEA2297091	1773.57	Mycobacterium tuberculosis C00011410	1773	ethambutol	susceptible
SAMEA2297091	1773.57	Mycobacterium tuberculosis C00011410	1773	isoniazid	susceptible
SAMEA2297091	1773.57	Mycobacterium tuberculosis C00011410	1773	pyrazinamide	susceptible
SAMEA2297091	1773.57	Mycobacterium tuberculosis C00011410	1773	rifampicin	susceptible
SAMEA2297091	1773.57	Mycobacterium tuberculosis C00011410	1773	streptomycin	susceptible
SAMEA2297094	1773.57	Mycobacterium tuberculosis C00011414	1773	ethambutol	susceptible
SAMEA2297094	1773.57	Mycobacterium tuberculosis C00011414	1773	isoniazid	susceptible
SAMEA2297094	1773.57	Mycobacterium tuberculosis C00011414	1773	pyrazinamide	susceptible
SAMEA2297094	1773.57	Mycobacterium tuberculosis C00011414	1773	rifampicin	susceptible
SAMEA2297094	1773.57	Mycobacterium tuberculosis C00011414	1773	streptomycin	susceptible
SAMEA2297095	1773.57	Mycobacterium tuberculosis C00011415	1773	ethambutol	susceptible
SAMEA2297095	1773.57	Mycobacterium tuberculosis C00011415	1773	isoniazid	susceptible
SAMEA2297095	1773.57	Mycobacterium tuberculosis C00011415	1773	pyrazinamide	resistant
SAMEA2297095	1773.57	Mycobacterium tuberculosis C00011415	1773	rifampicin	susceptible
SAMEA2297095	1773.57	Mycobacterium tuberculosis C00011415	1773	streptomycin	susceptible
SAMEA2297097	1773.57	Mycobacterium tuberculosis C00011419	1773	ethambutol	susceptible
SAMEA2297097	1773.57	Mycobacterium tuberculosis C00011419	1773	isoniazid	susceptible
SAMEA2297097	1773.57	Mycobacterium tuberculosis C00011419	1773	pyrazinamide	susceptible
SAMEA2297097	1773.57	Mycobacterium tuberculosis C00011419	1773	rifampicin	susceptible
SAMEA2297097	1773.57	Mycobacterium tuberculosis C00011419	1773	streptomycin	susceptible
SAMEA2297098	1773.57	Mycobacterium tuberculosis C00011420	1773	ethambutol	susceptible
SAMEA2297098	1773.57	Mycobacterium tuberculosis C00011420	1773	isoniazid	susceptible
SAMEA2297098	1773.57	Mycobacterium tuberculosis C00011420	1773	pyrazinamide	susceptible
SAMEA2297098	1773.57	Mycobacterium tuberculosis C00011420	1773	rifampicin	susceptible
SAMEA2297098	1773.57	Mycobacterium tuberculosis C00011420	1773	streptomycin	susceptible
SAMEA2297099	1773.57	Mycobacterium tuberculosis C00011421	1773	ethambutol	susceptible
SAMEA2297099	1773.57	Mycobacterium tuberculosis C00011421	1773	isoniazid	susceptible
SAMEA2297099	1773.57	Mycobacterium tuberculosis C00011421	1773	pyrazinamide	susceptible
SAMEA2297099	1773.57	Mycobacterium tuberculosis C00011421	1773	rifampicin	susceptible
SAMEA2297099	1773.57	Mycobacterium tuberculosis C00011421	1773	streptomycin	susceptible
SAMEA2297101	1773.57	Mycobacterium tuberculosis C00011424	1773	ethambutol	susceptible
SAMEA2297101	1773.57	Mycobacterium tuberculosis C00011424	1773	isoniazid	susceptible
SAMEA2297101	1773.57	Mycobacterium tuberculosis C00011424	1773	pyrazinamide	susceptible
SAMEA2297101	1773.57	Mycobacterium tuberculosis C00011424	1773	rifampicin	susceptible
SAMEA2297101	1773.57	Mycobacterium tuberculosis C00011424	1773	streptomycin	susceptible
SAMEA2297102	1773.57	Mycobacterium tuberculosis C00011425	1773	ethambutol	susceptible
SAMEA2297102	1773.57	Mycobacterium tuberculosis C00011425	1773	isoniazid	susceptible
SAMEA2297102	1773.57	Mycobacterium tuberculosis C00011425	1773	pyrazinamide	susceptible
SAMEA2297102	1773.57	Mycobacterium tuberculosis C00011425	1773	rifampicin	susceptible
SAMEA2297102	1773.57	Mycobacterium tuberculosis C00011425	1773	streptomycin	susceptible
SAMEA2297103	1773.57	Mycobacterium tuberculosis C00011426	1773	ethambutol	susceptible
SAMEA2297103	1773.57	Mycobacterium tuberculosis C00011426	1773	isoniazid	susceptible
SAMEA2297103	1773.57	Mycobacterium tuberculosis C00011426	1773	pyrazinamide	susceptible
SAMEA2297103	1773.57	Mycobacterium tuberculosis C00011426	1773	rifampicin	susceptible
SAMEA2297103	1773.57	Mycobacterium tuberculosis C00011426	1773	streptomycin	susceptible
SAMEA2297104	1773.57	Mycobacterium tuberculosis C00011428	1773	ethambutol	susceptible
SAMEA2297104	1773.57	Mycobacterium tuberculosis C00011428	1773	isoniazid	susceptible
SAMEA2297104	1773.57	Mycobacterium tuberculosis C00011428	1773	pyrazinamide	susceptible
SAMEA2297104	1773.57	Mycobacterium tuberculosis C00011428	1773	rifampicin	susceptible
SAMEA2297104	1773.57	Mycobacterium tuberculosis C00011428	1773	streptomycin	susceptible
SAMEA2297105	1773.57	Mycobacterium tuberculosis C00011429	1773	ethambutol	susceptible
SAMEA2297105	1773.57	Mycobacterium tuberculosis C00011429	1773	isoniazid	susceptible
SAMEA2297105	1773.57	Mycobacterium tuberculosis C00011429	1773	pyrazinamide	susceptible
SAMEA2297105	1773.57	Mycobacterium tuberculosis C00011429	1773	rifampicin	susceptible
SAMEA2297105	1773.57	Mycobacterium tuberculosis C00011429	1773	streptomycin	susceptible
SAMEA2297106	1773.57	Mycobacterium tuberculosis C00011430	1773	ethambutol	susceptible
SAMEA2297106	1773.57	Mycobacterium tuberculosis C00011430	1773	isoniazid	susceptible
SAMEA2297106	1773.57	Mycobacterium tuberculosis C00011430	1773	pyrazinamide	susceptible
SAMEA2297106	1773.57	Mycobacterium tuberculosis C00011430	1773	rifampicin	susceptible
SAMEA2297106	1773.57	Mycobacterium tuberculosis C00011430	1773	streptomycin	susceptible
SAMEA2297107	1773.57	Mycobacterium tuberculosis C00011433	1773	ethambutol	susceptible
SAMEA2297107	1773.57	Mycobacterium tuberculosis C00011433	1773	isoniazid	susceptible
SAMEA2297107	1773.57	Mycobacterium tuberculosis C00011433	1773	pyrazinamide	susceptible
SAMEA2297107	1773.57	Mycobacterium tuberculosis C00011433	1773	rifampicin	susceptible
SAMEA2297107	1773.57	Mycobacterium tuberculosis C00011433	1773	streptomycin	susceptible
SAMEA2297108	1773.57	Mycobacterium tuberculosis C00011434	1773	ethambutol	susceptible
SAMEA2297108	1773.57	Mycobacterium tuberculosis C00011434	1773	isoniazid	susceptible
SAMEA2297108	1773.57	Mycobacterium tuberculosis C00011434	1773	pyrazinamide	susceptible
SAMEA2297108	1773.57	Mycobacterium tuberculosis C00011434	1773	rifampicin	susceptible
SAMEA2297108	1773.57	Mycobacterium tuberculosis C00011434	1773	streptomycin	susceptible
SAMEA2297111	1773.57	Mycobacterium tuberculosis C00011441	1773	ethambutol	susceptible
SAMEA2297111	1773.57	Mycobacterium tuberculosis C00011441	1773	isoniazid	susceptible
SAMEA2297111	1773.57	Mycobacterium tuberculosis C00011441	1773	pyrazinamide	susceptible
SAMEA2297111	1773.57	Mycobacterium tuberculosis C00011441	1773	rifampicin	susceptible
SAMEA2297111	1773.57	Mycobacterium tuberculosis C00011441	1773	streptomycin	susceptible
SAMEA2297112	1773.57	Mycobacterium tuberculosis C00011442	1773	ethambutol	susceptible
SAMEA2297112	1773.57	Mycobacterium tuberculosis C00011442	1773	isoniazid	susceptible
SAMEA2297112	1773.57	Mycobacterium tuberculosis C00011442	1773	pyrazinamide	susceptible
SAMEA2297112	1773.57	Mycobacterium tuberculosis C00011442	1773	rifampicin	susceptible
SAMEA2297112	1773.57	Mycobacterium tuberculosis C00011442	1773	streptomycin	susceptible
SAMEA2297113	1773.57	Mycobacterium tuberculosis C00011443	1773	ethambutol	susceptible
SAMEA2297113	1773.57	Mycobacterium tuberculosis C00011443	1773	isoniazid	susceptible
SAMEA2297113	1773.57	Mycobacterium tuberculosis C00011443	1773	pyrazinamide	susceptible
SAMEA2297113	1773.57	Mycobacterium tuberculosis C00011443	1773	rifampicin	susceptible
SAMEA2297113	1773.57	Mycobacterium tuberculosis C00011443	1773	streptomycin	susceptible
SAMEA2297114	1773.57	Mycobacterium tuberculosis C00011444	1773	ethambutol	susceptible
SAMEA2297114	1773.57	Mycobacterium tuberculosis C00011444	1773	isoniazid	resistant
SAMEA2297114	1773.57	Mycobacterium tuberculosis C00011444	1773	pyrazinamide	susceptible
SAMEA2297114	1773.57	Mycobacterium tuberculosis C00011444	1773	rifampicin	susceptible
SAMEA2297114	1773.57	Mycobacterium tuberculosis C00011444	1773	streptomycin	susceptible
SAMEA2297116	1773.57	Mycobacterium tuberculosis C00011447	1773	ethambutol	susceptible
SAMEA2297116	1773.57	Mycobacterium tuberculosis C00011447	1773	isoniazid	susceptible
SAMEA2297116	1773.57	Mycobacterium tuberculosis C00011447	1773	pyrazinamide	susceptible
SAMEA2297116	1773.57	Mycobacterium tuberculosis C00011447	1773	rifampicin	susceptible
SAMEA2297116	1773.57	Mycobacterium tuberculosis C00011447	1773	streptomycin	susceptible
SAMEA2297117	1773.57	Mycobacterium tuberculosis C00011448	1773	ethambutol	susceptible
SAMEA2297117	1773.57	Mycobacterium tuberculosis C00011448	1773	isoniazid	susceptible
SAMEA2297117	1773.57	Mycobacterium tuberculosis C00011448	1773	pyrazinamide	susceptible
SAMEA2297117	1773.57	Mycobacterium tuberculosis C00011448	1773	rifampicin	susceptible
SAMEA2297117	1773.57	Mycobacterium tuberculosis C00011448	1773	streptomycin	susceptible
SAMEA2297118	1773.57	Mycobacterium tuberculosis C00011449	1773	ethambutol	susceptible
SAMEA2297118	1773.57	Mycobacterium tuberculosis C00011449	1773	isoniazid	susceptible
SAMEA2297118	1773.57	Mycobacterium tuberculosis C00011449	1773	pyrazinamide	susceptible
SAMEA2297118	1773.57	Mycobacterium tuberculosis C00011449	1773	rifampicin	susceptible
SAMEA2297118	1773.57	Mycobacterium tuberculosis C00011449	1773	streptomycin	susceptible
SAMEA2297120	1773.57	Mycobacterium tuberculosis C00011451	1773	ethambutol	susceptible
SAMEA2297120	1773.57	Mycobacterium tuberculosis C00011451	1773	isoniazid	susceptible
SAMEA2297120	1773.57	Mycobacterium tuberculosis C00011451	1773	pyrazinamide	susceptible
SAMEA2297120	1773.57	Mycobacterium tuberculosis C00011451	1773	rifampicin	susceptible
SAMEA2297120	1773.57	Mycobacterium tuberculosis C00011451	1773	streptomycin	susceptible
SAMEA2297121	1773.57	Mycobacterium tuberculosis C00011452	1773	ethambutol	susceptible
SAMEA2297121	1773.57	Mycobacterium tuberculosis C00011452	1773	isoniazid	susceptible
SAMEA2297121	1773.57	Mycobacterium tuberculosis C00011452	1773	pyrazinamide	susceptible
SAMEA2297121	1773.57	Mycobacterium tuberculosis C00011452	1773	rifampicin	susceptible
SAMEA2297121	1773.57	Mycobacterium tuberculosis C00011452	1773	streptomycin	susceptible
SAMEA2297122	1773.57	Mycobacterium tuberculosis C00011453	1773	ethambutol	susceptible
SAMEA2297122	1773.57	Mycobacterium tuberculosis C00011453	1773	isoniazid	susceptible
SAMEA2297122	1773.57	Mycobacterium tuberculosis C00011453	1773	pyrazinamide	susceptible
SAMEA2297122	1773.57	Mycobacterium tuberculosis C00011453	1773	rifampicin	susceptible
SAMEA2297122	1773.57	Mycobacterium tuberculosis C00011453	1773	streptomycin	susceptible
SAMEA2297123	1773.57	Mycobacterium tuberculosis C00011454	1773	ethambutol	susceptible
SAMEA2297123	1773.57	Mycobacterium tuberculosis C00011454	1773	isoniazid	susceptible
SAMEA2297123	1773.57	Mycobacterium tuberculosis C00011454	1773	pyrazinamide	susceptible
SAMEA2297123	1773.57	Mycobacterium tuberculosis C00011454	1773	rifampicin	susceptible
SAMEA2297123	1773.57	Mycobacterium tuberculosis C00011454	1773	streptomycin	susceptible
SAMEA2297126	1773.57	Mycobacterium tuberculosis C00011457	1773	ethambutol	susceptible
SAMEA2297126	1773.57	Mycobacterium tuberculosis C00011457	1773	isoniazid	susceptible
SAMEA2297126	1773.57	Mycobacterium tuberculosis C00011457	1773	pyrazinamide	susceptible
SAMEA2297126	1773.57	Mycobacterium tuberculosis C00011457	1773	rifampicin	susceptible
SAMEA2297126	1773.57	Mycobacterium tuberculosis C00011457	1773	streptomycin	susceptible
SAMEA2297127	1773.57	Mycobacterium tuberculosis C00011459	1773	ethambutol	susceptible
SAMEA2297127	1773.57	Mycobacterium tuberculosis C00011459	1773	isoniazid	susceptible
SAMEA2297127	1773.57	Mycobacterium tuberculosis C00011459	1773	pyrazinamide	susceptible
SAMEA2297127	1773.57	Mycobacterium tuberculosis C00011459	1773	rifampicin	susceptible
SAMEA2297127	1773.57	Mycobacterium tuberculosis C00011459	1773	streptomycin	susceptible
SAMEA2297128	1773.57	Mycobacterium tuberculosis C00012637	1773	ethambutol	susceptible
SAMEA2297128	1773.57	Mycobacterium tuberculosis C00012637	1773	isoniazid	susceptible
SAMEA2297128	1773.57	Mycobacterium tuberculosis C00012637	1773	pyrazinamide	susceptible
SAMEA2297128	1773.57	Mycobacterium tuberculosis C00012637	1773	rifampicin	susceptible
SAMEA2297128	1773.57	Mycobacterium tuberculosis C00012637	1773	streptomycin	susceptible
SAMEA2297129	1773.57	Mycobacterium tuberculosis C00012638	1773	ethambutol	susceptible
SAMEA2297129	1773.57	Mycobacterium tuberculosis C00012638	1773	isoniazid	susceptible
SAMEA2297129	1773.57	Mycobacterium tuberculosis C00012638	1773	pyrazinamide	susceptible
SAMEA2297129	1773.57	Mycobacterium tuberculosis C00012638	1773	rifampicin	susceptible
SAMEA2297129	1773.57	Mycobacterium tuberculosis C00012638	1773	streptomycin	susceptible
SAMEA2297131	1773.57	Mycobacterium tuberculosis C00016493	1773	ethambutol	susceptible
SAMEA2297131	1773.57	Mycobacterium tuberculosis C00016493	1773	isoniazid	susceptible
SAMEA2297131	1773.57	Mycobacterium tuberculosis C00016493	1773	pyrazinamide	susceptible
SAMEA2297131	1773.57	Mycobacterium tuberculosis C00016493	1773	rifampicin	susceptible
SAMEA2297131	1773.57	Mycobacterium tuberculosis C00016493	1773	streptomycin	susceptible
SAMEA2297132	1773.57	Mycobacterium tuberculosis C00016494	1773	ethambutol	susceptible
SAMEA2297132	1773.57	Mycobacterium tuberculosis C00016494	1773	isoniazid	susceptible
SAMEA2297132	1773.57	Mycobacterium tuberculosis C00016494	1773	pyrazinamide	susceptible
SAMEA2297132	1773.57	Mycobacterium tuberculosis C00016494	1773	rifampicin	susceptible
SAMEA2297132	1773.57	Mycobacterium tuberculosis C00016494	1773	streptomycin	susceptible
SAMEA2297133	1773.57	Mycobacterium tuberculosis C00016496	1773	ethambutol	susceptible
SAMEA2297133	1773.57	Mycobacterium tuberculosis C00016496	1773	isoniazid	susceptible
SAMEA2297133	1773.57	Mycobacterium tuberculosis C00016496	1773	pyrazinamide	susceptible
SAMEA2297133	1773.57	Mycobacterium tuberculosis C00016496	1773	rifampicin	susceptible
SAMEA2297133	1773.57	Mycobacterium tuberculosis C00016496	1773	streptomycin	susceptible
SAMEA2297135	1773.57	Mycobacterium tuberculosis C00016499	1773	ethambutol	susceptible
SAMEA2297135	1773.57	Mycobacterium tuberculosis C00016499	1773	isoniazid	susceptible
SAMEA2297135	1773.57	Mycobacterium tuberculosis C00016499	1773	pyrazinamide	susceptible
SAMEA2297135	1773.57	Mycobacterium tuberculosis C00016499	1773	rifampicin	susceptible
SAMEA2297135	1773.57	Mycobacterium tuberculosis C00016499	1773	streptomycin	susceptible
SAMEA2297136	1773.57	Mycobacterium tuberculosis C00016500	1773	ethambutol	susceptible
SAMEA2297136	1773.57	Mycobacterium tuberculosis C00016500	1773	isoniazid	susceptible
SAMEA2297136	1773.57	Mycobacterium tuberculosis C00016500	1773	pyrazinamide	susceptible
SAMEA2297136	1773.57	Mycobacterium tuberculosis C00016500	1773	rifampicin	susceptible
SAMEA2297136	1773.57	Mycobacterium tuberculosis C00016500	1773	streptomycin	susceptible
SAMEA2297137	1773.57	Mycobacterium tuberculosis C00016501	1773	ethambutol	susceptible
SAMEA2297137	1773.57	Mycobacterium tuberculosis C00016501	1773	isoniazid	susceptible
SAMEA2297137	1773.57	Mycobacterium tuberculosis C00016501	1773	pyrazinamide	susceptible
SAMEA2297137	1773.57	Mycobacterium tuberculosis C00016501	1773	rifampicin	susceptible
SAMEA2297137	1773.57	Mycobacterium tuberculosis C00016501	1773	streptomycin	susceptible
SAMEA2297138	1773.57	Mycobacterium tuberculosis C00016502	1773	ethambutol	susceptible
SAMEA2297138	1773.57	Mycobacterium tuberculosis C00016502	1773	isoniazid	susceptible
SAMEA2297138	1773.57	Mycobacterium tuberculosis C00016502	1773	pyrazinamide	susceptible
SAMEA2297138	1773.57	Mycobacterium tuberculosis C00016502	1773	rifampicin	susceptible
SAMEA2297138	1773.57	Mycobacterium tuberculosis C00016502	1773	streptomycin	susceptible
SAMEA2297140	1773.57	Mycobacterium tuberculosis C00016504	1773	ethambutol	susceptible
SAMEA2297140	1773.57	Mycobacterium tuberculosis C00016504	1773	isoniazid	susceptible
SAMEA2297140	1773.57	Mycobacterium tuberculosis C00016504	1773	pyrazinamide	susceptible
SAMEA2297140	1773.57	Mycobacterium tuberculosis C00016504	1773	rifampicin	susceptible
SAMEA2297140	1773.57	Mycobacterium tuberculosis C00016504	1773	streptomycin	susceptible
SAMEA2297141	1773.57	Mycobacterium tuberculosis C00016505	1773	ethambutol	susceptible
SAMEA2297141	1773.57	Mycobacterium tuberculosis C00016505	1773	isoniazid	susceptible
SAMEA2297141	1773.57	Mycobacterium tuberculosis C00016505	1773	pyrazinamide	susceptible
SAMEA2297141	1773.57	Mycobacterium tuberculosis C00016505	1773	rifampicin	susceptible
SAMEA2297141	1773.57	Mycobacterium tuberculosis C00016505	1773	streptomycin	susceptible
SAMEA2297142	1773.57	Mycobacterium tuberculosis C00016507	1773	ethambutol	susceptible
SAMEA2297142	1773.57	Mycobacterium tuberculosis C00016507	1773	isoniazid	susceptible
SAMEA2297142	1773.57	Mycobacterium tuberculosis C00016507	1773	pyrazinamide	susceptible
SAMEA2297142	1773.57	Mycobacterium tuberculosis C00016507	1773	rifampicin	susceptible
SAMEA2297142	1773.57	Mycobacterium tuberculosis C00016507	1773	streptomycin	susceptible
SAMEA2297148	1773.57	Mycobacterium tuberculosis C00016523	1773	ethambutol	susceptible
SAMEA2297148	1773.57	Mycobacterium tuberculosis C00016523	1773	isoniazid	susceptible
SAMEA2297148	1773.57	Mycobacterium tuberculosis C00016523	1773	pyrazinamide	susceptible
SAMEA2297148	1773.57	Mycobacterium tuberculosis C00016523	1773	rifampicin	susceptible
SAMEA2297148	1773.57	Mycobacterium tuberculosis C00016523	1773	streptomycin	susceptible
SAMEA2297149	1773.57	Mycobacterium tuberculosis C00016524	1773	ethambutol	susceptible
SAMEA2297149	1773.57	Mycobacterium tuberculosis C00016524	1773	isoniazid	susceptible
SAMEA2297149	1773.57	Mycobacterium tuberculosis C00016524	1773	pyrazinamide	susceptible
SAMEA2297149	1773.57	Mycobacterium tuberculosis C00016524	1773	rifampicin	susceptible
SAMEA2297149	1773.57	Mycobacterium tuberculosis C00016524	1773	streptomycin	susceptible
SAMEA2297151	1773.57	Mycobacterium tuberculosis C00016526	1773	ethambutol	susceptible
SAMEA2297151	1773.57	Mycobacterium tuberculosis C00016526	1773	isoniazid	susceptible
SAMEA2297151	1773.57	Mycobacterium tuberculosis C00016526	1773	pyrazinamide	susceptible
SAMEA2297151	1773.57	Mycobacterium tuberculosis C00016526	1773	rifampicin	susceptible
SAMEA2297151	1773.57	Mycobacterium tuberculosis C00016526	1773	streptomycin	susceptible
SAMEA2297152	1773.57	Mycobacterium tuberculosis C00016528	1773	ethambutol	susceptible
SAMEA2297152	1773.57	Mycobacterium tuberculosis C00016528	1773	isoniazid	susceptible
SAMEA2297152	1773.57	Mycobacterium tuberculosis C00016528	1773	pyrazinamide	susceptible
SAMEA2297152	1773.57	Mycobacterium tuberculosis C00016528	1773	rifampicin	susceptible
SAMEA2297152	1773.57	Mycobacterium tuberculosis C00016528	1773	streptomycin	susceptible
SAMEA2297153	1773.57	Mycobacterium tuberculosis C00016529	1773	isoniazid	susceptible
SAMEA2297154	1773.57	Mycobacterium tuberculosis C00016530	1773	ethambutol	susceptible
SAMEA2297154	1773.57	Mycobacterium tuberculosis C00016530	1773	isoniazid	susceptible
SAMEA2297154	1773.57	Mycobacterium tuberculosis C00016530	1773	pyrazinamide	susceptible
SAMEA2297154	1773.57	Mycobacterium tuberculosis C00016530	1773	rifampicin	susceptible
SAMEA2297154	1773.57	Mycobacterium tuberculosis C00016530	1773	streptomycin	susceptible
SAMEA2297155	1773.57	Mycobacterium tuberculosis C00016532	1773	ethambutol	susceptible
SAMEA2297155	1773.57	Mycobacterium tuberculosis C00016532	1773	isoniazid	resistant
SAMEA2297155	1773.57	Mycobacterium tuberculosis C00016532	1773	pyrazinamide	susceptible
SAMEA2297155	1773.57	Mycobacterium tuberculosis C00016532	1773	rifampicin	susceptible
SAMEA2297155	1773.57	Mycobacterium tuberculosis C00016532	1773	streptomycin	resistant
SAMEA2297156	1773.57	Mycobacterium tuberculosis C00016533	1773	ethambutol	susceptible
SAMEA2297156	1773.57	Mycobacterium tuberculosis C00016533	1773	isoniazid	susceptible
SAMEA2297156	1773.57	Mycobacterium tuberculosis C00016533	1773	pyrazinamide	susceptible
SAMEA2297156	1773.57	Mycobacterium tuberculosis C00016533	1773	rifampicin	susceptible
SAMEA2297156	1773.57	Mycobacterium tuberculosis C00016533	1773	streptomycin	susceptible
SAMEA2297157	1773.57	Mycobacterium tuberculosis C00016534	1773	ethambutol	susceptible
SAMEA2297157	1773.57	Mycobacterium tuberculosis C00016534	1773	isoniazid	susceptible
SAMEA2297157	1773.57	Mycobacterium tuberculosis C00016534	1773	pyrazinamide	susceptible
SAMEA2297157	1773.57	Mycobacterium tuberculosis C00016534	1773	rifampicin	susceptible
SAMEA2297157	1773.57	Mycobacterium tuberculosis C00016534	1773	streptomycin	susceptible
SAMEA2297158	1773.57	Mycobacterium tuberculosis C00016536	1773	ethambutol	susceptible
SAMEA2297158	1773.57	Mycobacterium tuberculosis C00016536	1773	isoniazid	susceptible
SAMEA2297158	1773.57	Mycobacterium tuberculosis C00016536	1773	pyrazinamide	susceptible
SAMEA2297158	1773.57	Mycobacterium tuberculosis C00016536	1773	rifampicin	susceptible
SAMEA2297158	1773.57	Mycobacterium tuberculosis C00016536	1773	streptomycin	susceptible
SAMEA2297161	1773.57	Mycobacterium tuberculosis C00016539	1773	ethambutol	susceptible
SAMEA2297161	1773.57	Mycobacterium tuberculosis C00016539	1773	isoniazid	susceptible
SAMEA2297161	1773.57	Mycobacterium tuberculosis C00016539	1773	pyrazinamide	susceptible
SAMEA2297161	1773.57	Mycobacterium tuberculosis C00016539	1773	rifampicin	susceptible
SAMEA2297161	1773.57	Mycobacterium tuberculosis C00016539	1773	streptomycin	susceptible
SAMEA2297162	1773.57	Mycobacterium tuberculosis C00016540	1773	ethambutol	susceptible
SAMEA2297162	1773.57	Mycobacterium tuberculosis C00016540	1773	isoniazid	susceptible
SAMEA2297162	1773.57	Mycobacterium tuberculosis C00016540	1773	pyrazinamide	susceptible
SAMEA2297162	1773.57	Mycobacterium tuberculosis C00016540	1773	rifampicin	susceptible
SAMEA2297162	1773.57	Mycobacterium tuberculosis C00016540	1773	streptomycin	susceptible
SAMEA2297163	1773.57	Mycobacterium tuberculosis C00016541	1773	ethambutol	susceptible
SAMEA2297163	1773.57	Mycobacterium tuberculosis C00016541	1773	isoniazid	susceptible
SAMEA2297163	1773.57	Mycobacterium tuberculosis C00016541	1773	pyrazinamide	susceptible
SAMEA2297163	1773.57	Mycobacterium tuberculosis C00016541	1773	rifampicin	susceptible
SAMEA2297163	1773.57	Mycobacterium tuberculosis C00016541	1773	streptomycin	susceptible
SAMEA2297164	1773.57	Mycobacterium tuberculosis C00016542	1773	isoniazid	susceptible
SAMEA2297165	1773.57	Mycobacterium tuberculosis C00016543	1773	ethambutol	susceptible
SAMEA2297165	1773.57	Mycobacterium tuberculosis C00016543	1773	isoniazid	susceptible
SAMEA2297165	1773.57	Mycobacterium tuberculosis C00016543	1773	pyrazinamide	susceptible
SAMEA2297165	1773.57	Mycobacterium tuberculosis C00016543	1773	rifampicin	susceptible
SAMEA2297165	1773.57	Mycobacterium tuberculosis C00016543	1773	streptomycin	susceptible
SAMEA2297166	1773.57	Mycobacterium tuberculosis C00016544	1773	isoniazid	resistant
SAMEA2297167	1773.57	Mycobacterium tuberculosis C00016545	1773	ethambutol	susceptible
SAMEA2297167	1773.57	Mycobacterium tuberculosis C00016545	1773	isoniazid	susceptible
SAMEA2297167	1773.57	Mycobacterium tuberculosis C00016545	1773	pyrazinamide	susceptible
SAMEA2297167	1773.57	Mycobacterium tuberculosis C00016545	1773	rifampicin	susceptible
SAMEA2297167	1773.57	Mycobacterium tuberculosis C00016545	1773	streptomycin	susceptible
SAMEA2297171	1773.57	Mycobacterium tuberculosis C00016574	1773	ethambutol	susceptible
SAMEA2297171	1773.57	Mycobacterium tuberculosis C00016574	1773	isoniazid	susceptible
SAMEA2297171	1773.57	Mycobacterium tuberculosis C00016574	1773	pyrazinamide	susceptible
SAMEA2297171	1773.57	Mycobacterium tuberculosis C00016574	1773	rifampicin	susceptible
SAMEA2297171	1773.57	Mycobacterium tuberculosis C00016574	1773	streptomycin	susceptible
SAMEA2297172	1773.57	Mycobacterium tuberculosis C00016576	1773	ethambutol	susceptible
SAMEA2297172	1773.57	Mycobacterium tuberculosis C00016576	1773	isoniazid	susceptible
SAMEA2297172	1773.57	Mycobacterium tuberculosis C00016576	1773	pyrazinamide	susceptible
SAMEA2297172	1773.57	Mycobacterium tuberculosis C00016576	1773	rifampicin	susceptible
SAMEA2297172	1773.57	Mycobacterium tuberculosis C00016576	1773	streptomycin	susceptible
SAMEA2297175	1773.57	Mycobacterium tuberculosis C00016580	1773	ethambutol	susceptible
SAMEA2297175	1773.57	Mycobacterium tuberculosis C00016580	1773	isoniazid	susceptible
SAMEA2297175	1773.57	Mycobacterium tuberculosis C00016580	1773	pyrazinamide	susceptible
SAMEA2297175	1773.57	Mycobacterium tuberculosis C00016580	1773	rifampicin	susceptible
SAMEA2297175	1773.57	Mycobacterium tuberculosis C00016580	1773	streptomycin	susceptible
SAMEA2297176	1773.57	Mycobacterium tuberculosis C00016581	1773	ethambutol	susceptible
SAMEA2297176	1773.57	Mycobacterium tuberculosis C00016581	1773	isoniazid	susceptible
SAMEA2297176	1773.57	Mycobacterium tuberculosis C00016581	1773	pyrazinamide	susceptible
SAMEA2297176	1773.57	Mycobacterium tuberculosis C00016581	1773	rifampicin	susceptible
SAMEA2297176	1773.57	Mycobacterium tuberculosis C00016581	1773	streptomycin	susceptible
SAMEA2297177	1773.57	Mycobacterium tuberculosis C00016582	1773	ciprofloxacin	susceptible
SAMEA2297177	1773.57	Mycobacterium tuberculosis C00016582	1773	ethambutol	susceptible
SAMEA2297177	1773.57	Mycobacterium tuberculosis C00016582	1773	isoniazid	resistant
SAMEA2297177	1773.57	Mycobacterium tuberculosis C00016582	1773	pyrazinamide	susceptible
SAMEA2297177	1773.57	Mycobacterium tuberculosis C00016582	1773	rifampicin	susceptible
SAMEA2297177	1773.57	Mycobacterium tuberculosis C00016582	1773	streptomycin	resistant
SAMEA2297178	1773.57	Mycobacterium tuberculosis C00016583	1773	ethambutol	susceptible
SAMEA2297178	1773.57	Mycobacterium tuberculosis C00016583	1773	isoniazid	susceptible
SAMEA2297178	1773.57	Mycobacterium tuberculosis C00016583	1773	pyrazinamide	susceptible
SAMEA2297178	1773.57	Mycobacterium tuberculosis C00016583	1773	rifampicin	susceptible
SAMEA2297178	1773.57	Mycobacterium tuberculosis C00016583	1773	streptomycin	susceptible
SAMEA2297181	1773.57	Mycobacterium tuberculosis C00016586	1773	ethambutol	susceptible
SAMEA2297181	1773.57	Mycobacterium tuberculosis C00016586	1773	isoniazid	susceptible
SAMEA2297181	1773.57	Mycobacterium tuberculosis C00016586	1773	pyrazinamide	susceptible
SAMEA2297181	1773.57	Mycobacterium tuberculosis C00016586	1773	rifampicin	susceptible
SAMEA2297181	1773.57	Mycobacterium tuberculosis C00016586	1773	streptomycin	susceptible
SAMEA2297182	1773.57	Mycobacterium tuberculosis C00016587	1773	ethambutol	susceptible
SAMEA2297182	1773.57	Mycobacterium tuberculosis C00016587	1773	isoniazid	susceptible
SAMEA2297182	1773.57	Mycobacterium tuberculosis C00016587	1773	pyrazinamide	susceptible
SAMEA2297182	1773.57	Mycobacterium tuberculosis C00016587	1773	rifampicin	susceptible
SAMEA2297182	1773.57	Mycobacterium tuberculosis C00016587	1773	streptomycin	susceptible
SAMEA2297188	1773.57	Mycobacterium tuberculosis C00016595	1773	ethambutol	susceptible
SAMEA2297188	1773.57	Mycobacterium tuberculosis C00016595	1773	isoniazid	susceptible
SAMEA2297188	1773.57	Mycobacterium tuberculosis C00016595	1773	pyrazinamide	susceptible
SAMEA2297188	1773.57	Mycobacterium tuberculosis C00016595	1773	rifampicin	susceptible
SAMEA2297188	1773.57	Mycobacterium tuberculosis C00016595	1773	streptomycin	susceptible
SAMEA2297192	1773.57	Mycobacterium tuberculosis C00016599	1773	ethambutol	susceptible
SAMEA2297192	1773.57	Mycobacterium tuberculosis C00016599	1773	isoniazid	susceptible
SAMEA2297192	1773.57	Mycobacterium tuberculosis C00016599	1773	pyrazinamide	susceptible
SAMEA2297192	1773.57	Mycobacterium tuberculosis C00016599	1773	rifampicin	susceptible
SAMEA2297192	1773.57	Mycobacterium tuberculosis C00016599	1773	streptomycin	susceptible
SAMEA2297193	1773.57	Mycobacterium tuberculosis C00016600	1773	ethambutol	susceptible
SAMEA2297193	1773.57	Mycobacterium tuberculosis C00016600	1773	isoniazid	susceptible
SAMEA2297193	1773.57	Mycobacterium tuberculosis C00016600	1773	pyrazinamide	susceptible
SAMEA2297193	1773.57	Mycobacterium tuberculosis C00016600	1773	rifampicin	susceptible
SAMEA2297193	1773.57	Mycobacterium tuberculosis C00016600	1773	streptomycin	susceptible
SAMEA2297194	1773.57	Mycobacterium tuberculosis C00016601	1773	ethambutol	susceptible
SAMEA2297194	1773.57	Mycobacterium tuberculosis C00016601	1773	isoniazid	susceptible
SAMEA2297194	1773.57	Mycobacterium tuberculosis C00016601	1773	pyrazinamide	susceptible
SAMEA2297194	1773.57	Mycobacterium tuberculosis C00016601	1773	rifampicin	susceptible
SAMEA2297194	1773.57	Mycobacterium tuberculosis C00016601	1773	streptomycin	susceptible
SAMEA2297199	1773.57	Mycobacterium tuberculosis C00018799	1773	ethambutol	susceptible
SAMEA2297199	1773.57	Mycobacterium tuberculosis C00018799	1773	isoniazid	susceptible
SAMEA2297199	1773.57	Mycobacterium tuberculosis C00018799	1773	pyrazinamide	susceptible
SAMEA2297199	1773.57	Mycobacterium tuberculosis C00018799	1773	rifampicin	susceptible
SAMEA2297199	1773.57	Mycobacterium tuberculosis C00018799	1773	streptomycin	susceptible
SAMEA2297200	1773.57	Mycobacterium tuberculosis C00018802	1773	ethambutol	susceptible
SAMEA2297200	1773.57	Mycobacterium tuberculosis C00018802	1773	isoniazid	susceptible
SAMEA2297200	1773.57	Mycobacterium tuberculosis C00018802	1773	pyrazinamide	susceptible
SAMEA2297200	1773.57	Mycobacterium tuberculosis C00018802	1773	rifampicin	susceptible
SAMEA2297200	1773.57	Mycobacterium tuberculosis C00018802	1773	streptomycin	susceptible
SAMEA2297201	1773.57	Mycobacterium tuberculosis C00018803	1773	ethambutol	susceptible
SAMEA2297201	1773.57	Mycobacterium tuberculosis C00018803	1773	isoniazid	susceptible
SAMEA2297201	1773.57	Mycobacterium tuberculosis C00018803	1773	pyrazinamide	susceptible
SAMEA2297201	1773.57	Mycobacterium tuberculosis C00018803	1773	rifampicin	susceptible
SAMEA2297201	1773.57	Mycobacterium tuberculosis C00018803	1773	streptomycin	susceptible
SAMEA2297202	1773.57	Mycobacterium tuberculosis C00018804	1773	ethambutol	susceptible
SAMEA2297202	1773.57	Mycobacterium tuberculosis C00018804	1773	isoniazid	susceptible
SAMEA2297202	1773.57	Mycobacterium tuberculosis C00018804	1773	pyrazinamide	susceptible
SAMEA2297202	1773.57	Mycobacterium tuberculosis C00018804	1773	rifampicin	susceptible
SAMEA2297202	1773.57	Mycobacterium tuberculosis C00018804	1773	streptomycin	susceptible
SAMEA2297203	1773.57	Mycobacterium tuberculosis C00018805	1773	isoniazid	susceptible
SAMEA2297204	1773.57	Mycobacterium tuberculosis C00018807	1773	ciprofloxacin	susceptible
SAMEA2297204	1773.57	Mycobacterium tuberculosis C00018807	1773	ethambutol	susceptible
SAMEA2297204	1773.57	Mycobacterium tuberculosis C00018807	1773	isoniazid	susceptible
SAMEA2297204	1773.57	Mycobacterium tuberculosis C00018807	1773	pyrazinamide	susceptible
SAMEA2297204	1773.57	Mycobacterium tuberculosis C00018807	1773	rifampicin	susceptible
SAMEA2297205	1773.57	Mycobacterium tuberculosis C00018808	1773	ciprofloxacin	susceptible
SAMEA2297205	1773.57	Mycobacterium tuberculosis C00018808	1773	ethambutol	susceptible
SAMEA2297205	1773.57	Mycobacterium tuberculosis C00018808	1773	isoniazid	susceptible
SAMEA2297205	1773.57	Mycobacterium tuberculosis C00018808	1773	pyrazinamide	susceptible
SAMEA2297205	1773.57	Mycobacterium tuberculosis C00018808	1773	rifampicin	susceptible
SAMEA2517424	1773.28	Mycobacterium tuberculosis 3176-05	1773	ethambutol	susceptible
SAMEA2517424	1773.28	Mycobacterium tuberculosis 3176-05	1773	isoniazid	susceptible
SAMEA2517424	1773.28	Mycobacterium tuberculosis 3176-05	1773	pyrazinamide	susceptible
SAMEA2517424	1773.28	Mycobacterium tuberculosis 3176-05	1773	rifampicin	susceptible
SAMEA2517424	1773.28	Mycobacterium tuberculosis 3176-05	1773	streptomycin	susceptible
SAMEA2517425	1773.28	Mycobacterium tuberculosis 3501-05	1773	ethambutol	susceptible
SAMEA2517425	1773.28	Mycobacterium tuberculosis 3501-05	1773	isoniazid	susceptible
SAMEA2517425	1773.28	Mycobacterium tuberculosis 3501-05	1773	pyrazinamide	susceptible
SAMEA2517425	1773.28	Mycobacterium tuberculosis 3501-05	1773	rifampicin	susceptible
SAMEA2517425	1773.28	Mycobacterium tuberculosis 3501-05	1773	streptomycin	susceptible
SAMEA2517426	1773.29	Mycobacterium tuberculosis 3543-05	1773	ethambutol	susceptible
SAMEA2517426	1773.29	Mycobacterium tuberculosis 3543-05	1773	isoniazid	susceptible
SAMEA2517426	1773.29	Mycobacterium tuberculosis 3543-05	1773	pyrazinamide	susceptible
SAMEA2517426	1773.29	Mycobacterium tuberculosis 3543-05	1773	rifampicin	susceptible
SAMEA2517426	1773.29	Mycobacterium tuberculosis 3543-05	1773	streptomycin	susceptible
SAMEA2517427	1773.24	Mycobacterium tuberculosis 10118-05	1773	ethambutol	susceptible
SAMEA2517427	1773.24	Mycobacterium tuberculosis 10118-05	1773	isoniazid	susceptible
SAMEA2517427	1773.24	Mycobacterium tuberculosis 10118-05	1773	pyrazinamide	susceptible
SAMEA2517427	1773.24	Mycobacterium tuberculosis 10118-05	1773	rifampicin	susceptible
SAMEA2517427	1773.24	Mycobacterium tuberculosis 10118-05	1773	streptomycin	susceptible
SAMEA2517428	1773.32	Mycobacterium tuberculosis 6755-05	1773	ethambutol	susceptible
SAMEA2517428	1773.32	Mycobacterium tuberculosis 6755-05	1773	isoniazid	susceptible
SAMEA2517428	1773.32	Mycobacterium tuberculosis 6755-05	1773	pyrazinamide	susceptible
SAMEA2517428	1773.32	Mycobacterium tuberculosis 6755-05	1773	rifampicin	susceptible
SAMEA2517428	1773.32	Mycobacterium tuberculosis 6755-05	1773	streptomycin	susceptible
SAMEA2517429	1773.34	Mycobacterium tuberculosis 8779-06	1773	ethambutol	susceptible
SAMEA2517429	1773.34	Mycobacterium tuberculosis 8779-06	1773	isoniazid	susceptible
SAMEA2517429	1773.34	Mycobacterium tuberculosis 8779-06	1773	pyrazinamide	susceptible
SAMEA2517429	1773.34	Mycobacterium tuberculosis 8779-06	1773	rifampicin	susceptible
SAMEA2517429	1773.34	Mycobacterium tuberculosis 8779-06	1773	streptomycin	susceptible
SAMEA2517431	1773.35	Mycobacterium tuberculosis 9952-07	1773	ethambutol	susceptible
SAMEA2517431	1773.35	Mycobacterium tuberculosis 9952-07	1773	isoniazid	susceptible
SAMEA2517431	1773.35	Mycobacterium tuberculosis 9952-07	1773	pyrazinamide	susceptible
SAMEA2517431	1773.35	Mycobacterium tuberculosis 9952-07	1773	rifampicin	susceptible
SAMEA2517431	1773.35	Mycobacterium tuberculosis 9952-07	1773	streptomycin	susceptible
SAMEA2517433	1773.31	Mycobacterium tuberculosis 5829-05	1773	ethambutol	susceptible
SAMEA2517433	1773.31	Mycobacterium tuberculosis 5829-05	1773	isoniazid	susceptible
SAMEA2517433	1773.31	Mycobacterium tuberculosis 5829-05	1773	pyrazinamide	susceptible
SAMEA2517433	1773.31	Mycobacterium tuberculosis 5829-05	1773	rifampicin	susceptible
SAMEA2517433	1773.31	Mycobacterium tuberculosis 5829-05	1773	streptomycin	susceptible
SAMEA2517444	1773.31	Mycobacterium tuberculosis 629-09	1773	ethambutol	susceptible
SAMEA2517444	1773.31	Mycobacterium tuberculosis 629-09	1773	isoniazid	susceptible
SAMEA2517444	1773.31	Mycobacterium tuberculosis 629-09	1773	pyrazinamide	susceptible
SAMEA2517444	1773.31	Mycobacterium tuberculosis 629-09	1773	rifampicin	susceptible
SAMEA2517444	1773.31	Mycobacterium tuberculosis 629-09	1773	streptomycin	susceptible
SAMEA2517445	1773.29	Mycobacterium tuberculosis 3929-10	1773	ethambutol	susceptible
SAMEA2517445	1773.29	Mycobacterium tuberculosis 3929-10	1773	isoniazid	susceptible
SAMEA2517445	1773.29	Mycobacterium tuberculosis 3929-10	1773	pyrazinamide	susceptible
SAMEA2517445	1773.29	Mycobacterium tuberculosis 3929-10	1773	rifampicin	susceptible
SAMEA2517445	1773.29	Mycobacterium tuberculosis 3929-10	1773	streptomycin	susceptible
SAMEA2517446	1773.28	Mycobacterium tuberculosis 2651-10	1773	ethambutol	susceptible
SAMEA2517446	1773.28	Mycobacterium tuberculosis 2651-10	1773	isoniazid	susceptible
[truncated: 39,213 more rows]

## Sheet: Table S2
Table S2. The number of MTB isolates susceptible or resistant to antibiotics and the total number of SNPs in each group used for training and testing of antibiotic-specific machine learning models.
Index	Antibiotic	Training data		Testing data		Total data	Number of SNPs
		Resistant Strains	Susceptible Strains	Resistant Strains	Susceptible Strains
1	Amikacin	180	808	21	89	1098	43690
2	Amoxicillin	21	645	3	71	740	30205
3	Capreomycin	182	790	20	89	1081	92
4	Ciprofloxacin	32	265	2	31	330	26452
5	Cycloserine	61	238	9	25	333	17757
6	Ethambutol	659	3464	81	378	4582	269
7	Ethionamide	191	319	19	38	567	32090
8	Isoniazid	1505	2829	164	318	4816	313
9	Kanamycin	268	926	27	106	1327	51484
10	Moxifloxacin	63	567	5	65	700	63
11	Nicotinamide	77	73	7	10	167	13528
12	Ofloxacin	283	490	25	61	859	105
13	Para-Aminosalisylic_Acid	73	264	7	31	375	21243
14	Prothionamide	7	39	0	6	52	3952
15	Pyrazinamide	323	2767	38	306	3434	189
16	Rifabutin	65	79	7	9	160	13516
17	Rifampicin	1232	3069	127	351	4779	209
18	Streptomycin	934	2007	115	212	3268	355
Note: MTB: Mycobacterium tuberculosis,AMR: Antimicrobial Resistance.

## Sheet: Table S3
Table S3. Identification of the top three best models (based on F1-score) for each MTB-drug group.
MTB-amikacin	All Set		Intersection Set
classifier	te_f1_avg	classifier	te_f1_avg
BC	0.9	LogR	0.909
GBC	0.895	SVM	0.909
ABC	0.888	LDA	0.909
MTB-amoxicillin	All Set		Intersection Set
classifier	te_f1_avg	classifier	te_f1_avg
ETC	0.755	LogR	0.492
DT	0.75	gNB	0.492
GBC	0.733	SVM	0.492
MTB-capreomycin	All Set		Intersection Set
classifier	te_f1_avg	classifier	te_f1_avg
SVM	0.935	LDA	0.898
LDA	0.901	ABC	0.896
BC	0.898	LogR	0.89
MTB-ciprofloxacin	All Set		Intersection Set
classifier	te_f1_avg	classifier	te_f1_avg
DT	0.92	mNB	0.898
GBC	0.92	gNB	0.897
BC	0.92	ABC	0.895
MTB-cycloserine	All Set		Intersection Set
classifier	te_f1_avg	classifier	te_f1_avg
gNB	0.743	mNB	0.672
LogR	0.739	GBC	0.662
ETC	0.739	gNB	0.648
MTB-ethambutol	All Set		Intersection Set
classifier	te_f1_avg	classifier	te_f1_avg
LDA	0.901	SVM	0.861
SVM	0.899	LDA	0.854
LogR	0.895	GBC	0.854
MTB-ethionamide	All Set		Intersection Set
classifier	te_f1_avg	classifier	te_f1_avg
LDA	0.875	RF	0.778
SVM	0.862	GBC	0.777
LogR	0.852	BC	0.776
MTB-isoniazid	All Set		Intersection Set
classifier	te_f1_avg	classifier	te_f1_avg
SVM	0.972	SVM	0.949
LDA	0.951	GBC	0.949
GBC	0.951	RF	0.948
MTB-kanamycin	All Set		Intersection Set
classifier	te_f1_avg	classifier	te_f1_avg
GBC	0.91	LDA	0.89
ABC	0.908	LogR	0.889
BC	0.905	DT	0.884
MTB-moxifloxacin	All Set		Intersection Set
classifier	te_f1_avg	classifier	te_f1_avg
SVM	0.866	ABC	0.841
LDA	0.862	LDA	0.822
ABC	0.859	GBC	0.822
MTB-nicotinamide	All Set		Intersection Set
classifier	te_f1_avg	classifier	te_f1_avg
ETC	0.825	LogR	0.811
LogR	0.804	ABC	0.798
GBC	0.804	LDA	0.792
MTB-ofloxacin	All Set		Intersection Set
classifier	te_f1_avg	classifier	te_f1_avg
BC	0.934	ABC	0.916
DT	0.928	LDA	0.914
LDA	0.928	SVM	0.911
MTB-para-aminosalisylic acid	All Set		Intersection Set
classifier	te_f1_avg	classifier	te_f1_avg
LogR	0.809	LogR	0.744
GBC	0.795	gNB	0.744
ETC	0.786	SVM	0.744
MTB-prothionamide	All Set		Intersection Set
classifier	te_f1_avg	classifier	te_f1_avg
ABC	0.68	LogR	0.609
DT	0.638	SVM	0.609
LogR	0.609	DT	0.609
MTB-pyrazinamide	All Set		Intersection Set
classifier	te_f1_avg	classifier	te_f1_avg
SVM	0.912	LDA	0.836
LDA	0.889	SVM	0.835
LogR	0.868	DT	0.83
MTB-rifabutin	All Set		Intersection Set
classifier	te_f1_avg	classifier	te_f1_avg
BC	0.785	LDA	0.838
DT	0.723	ABC	0.831
GBC	0.711	RF	0.829
MTB-rifampicin	All Set		Intersection Set
classifier	te_f1_avg	classifier	te_f1_avg
SVM	0.968	GBC	0.954
LDA	0.963	SVM	0.953
BC	0.961	RF	0.95
MTB-streptomycin	All Set		Intersection Set
classifier	te_f1_avg	classifier	te_f1_avg
LDA	0.929	SVM	0.885
SVM	0.926	LDA	0.884
LogR	0.911	GBC	0.881
Note, MTB: Mycobacterium tuberculosis, ABC: Adaboost Classifier, LDA: Linear Discriminant Analysis, logR: Logistic Regression, mNB: Multinomial Naive Bayes, SVM: Support Vector Machine, ETC: Extra Trees Classifier, gNB: Gaussian Naive Bayes, DT: Decision Trees, RF: Random Forest, KNN: K-Nearest Neighbors, GBC: Gradient Boosting Classifier, ETC: Extra Trees Classifier, BC: Bagging Classifier.

## Sheet: Table S4
Table S4. Percentage of correctly identified resistance phenotype to the specific drug in an independent dataset of MTB isolates by 12 machine learning algorithms.
Drugs	LogR	gNB	SVM	DT	RF	KNN	LDA	mNB	ABC	GBC	ETC	BC
Amikacin	0.954545	0.790909	0.818182	0.936364	0.890909	0.863636	0.9	0.554545	0.972727	0.981818	0.909091	0.990909
Amoxicillin	0.972973	0.932432	0.959459	0.972973	0.972973	0.959459	0.972973	0.918919	0.959459	0.959459	0.959459	0.972973
Capreomycin	0.944954	0.807339	0.908257	0.926606	0.926606	0.93578	0.926606	0.844037	0.926606	0.926606	0.926606	0.926606
Ciprofloxacin	1	1	0.939394	1	1	0.909091	0.939394	0.757576	1	1	1	1
Cycloserine	0.794118	0.764706	0.735294	0.705882	0.735294	0.882353	0.735294	0.676471	0.764706	0.823529	0.764706	0.794118
Ethambutol	0.925926	0.808279	0.923747	0.915033	0.928105	0.910675	0.917211	0.923747	0.928105	0.928105	0.930283	0.91939
Ethionamide	0.894737	0.684211	0.877193	0.842105	0.824561	0.859649	0.859649	0.859649	0.877193	0.877193	0.859649	0.842105
Isoniazid	0.960581	0.711618	0.946058	0.939834	0.950207	0.948133	0.950207	0.943983	0.939834	0.960581	0.943983	0.937759
Kanamycin	0.917293	0.864662	0.879699	0.954887	0.909774	0.879699	0.879699	0.721805	0.924812	0.932331	0.894737	0.93985
Moxifloxacin	0.942857	0.9	0.914286	0.957143	0.914286	0.942857	0.914286	0.914286	0.871429	0.942857	0.928571	0.928571
Nicotinamide	0.823529	0.647059	0.647059	0.705882	0.823529	0.705882	0.823529	0.529412	0.882353	0.823529	0.705882	0.823529
Ofloxacin	0.872093	0.697674	0.872093	0.895349	0.906977	0.883721	0.895349	0.872093	0.872093	0.906977	0.918605	0.895349
Para-aminosalisylic_acid	0.789474	0.815789	0.842105	0.842105	0.815789	0.789474	0.868421	0.815789	0.894737	0.868421	0.815789	0.894737
Prothionamide	1	1	1	1	1	1	1	1	0.833333	1	1	1
Pyrazinamide	0.947674	0.936047	0.950581	0.956395	0.94186	0.938953	0.944767	0.924419	0.947674	0.94186	0.947674	0.944767
Rifabutin	0.5	0.6875	0.75	0.625	0.6875	0.75	0.625	0.6875	0.6875	0.8125	0.625	0.75
Rifampicin	0.964435	0.74477	0.970711	0.951883	0.958159	0.941423	0.960251	0.901674	0.947699	0.972803	0.951883	0.953975
Streptomycin	0.865443	0.669725	0.874618	0.880734	0.87156	0.865443	0.88685	0.87156	0.862385	0.877676	0.88685	0.899083
Percent correctly identified	0.892813	0.803484	0.878263	0.889343	0.892116	0.887013	0.88886	0.817637	0.894036	0.91868	0.887154	0.911873
Note, MTB: Mycobacterium tuberculosis, ABC: Adaboost Classifier, LDA: Linear Discriminant Analysis, logR: Logistic Regression, mNB: Multinomial Naive Bayes, SVM: Support Vector Machine, ETC: Extra Trees Classifier, gNB: Gaussian Naive Bayes, DT: Decision Trees, RF: Random Forest, KNN: K-Nearest Neighbors, GBC: Gradient Boosting Classifier, ETC: Extra Trees Classifier, BC: Bagging Classifier.

## Sheet: Table S5
Table S5. The details of potential resistance-related SNPs in each antibiotic.
ML models			WHO-Catalogue of mutations in Mycobacterium tuberculosis complex and their association with drug resistance
ML drug	Chromosome	Position	Variant	Reference_nucleotide	Alternative_nucleotide	WHO drug	Gene	Mutation	Effect	Additional grading criteria applied	FINAL CONFIDENCE GRADING
Amikacin	NC_000962.3	1473246	rrs_n.1401A>G	A	G	Amikacin	rrs	n.1401A>G	non_coding_transcript_exon_variant		1) Assoc w R
Amikacin	NC_000962.3	1473246	rrs_n.1401A>G	A	G	Kanamycin	rrs	n.1401A>G	non_coding_transcript_exon_variant		1) Assoc w R
Amikacin	NC_000962.3	1473246	rrs_n.1401A>G	A	G	Capreomycin	rrs	n.1401A>G	non_coding_transcript_exon_variant		1) Assoc w R
Amikacin	NC_000962.3	21795
Amikacin	NC_000962.3	7585	gyrA_c.286C>T	GCC	CCT	Levofloxacin	gyrA	c.286C>T	synonymous_variant	Silent mutation	4) Not assoc w R - Interim
Amikacin	NC_000962.3	7585	gyrA_c.286C>T	GCC	CCT	Moxifloxacin	gyrA	c.286C>T	synonymous_variant	Silent mutation	4) Not assoc w R - Interim
Amikacin	NC_000962.3	7585	gyrA_c.286C>T	GCC	CAT	Levofloxacin	gyrA	c.286C>T	synonymous_variant	Silent mutation	4) Not assoc w R - Interim
Amikacin	NC_000962.3	7585	gyrA_c.286C>T	GCC	CAT	Moxifloxacin	gyrA	c.286C>T	synonymous_variant	Silent mutation	4) Not assoc w R - Interim
Amikacin	NC_000962.3	7585	gyrA_c.286C>T	GCC	CGT	Levofloxacin	gyrA	c.286C>T	synonymous_variant	Silent mutation	4) Not assoc w R - Interim
Amikacin	NC_000962.3	7585	gyrA_c.286C>T	GCC	CGT	Moxifloxacin	gyrA	c.286C>T	synonymous_variant	Silent mutation	4) Not assoc w R - Interim
Amikacin	NC_000962.3	7585	gyrA_c.288G>C	GCCTGGTGCGC	CTCTCGTCCGG	Moxifloxacin	gyrA	c.288G>C	synonymous_variant	Silent mutation	4) Not assoc w R - Interim
Amikacin	NC_000962.3	7585	gyrA_c.288G>C	GCCTGGTGCGC	CTCTCGTCCGG	Levofloxacin	gyrA	c.288G>C	synonymous_variant	Silent mutation	4) Not assoc w R - Interim
Amikacin	NC_000962.3	7585	gyrA_c.288G>C	GCCTG	CTCTC	Moxifloxacin	gyrA	c.288G>C	synonymous_variant	Silent mutation	4) Not assoc w R - Interim
Amikacin	NC_000962.3	7585	gyrA_c.288G>C	GCCTG	CTCTC	Levofloxacin	gyrA	c.288G>C	synonymous_variant	Silent mutation	4) Not assoc w R - Interim
Amikacin	NC_000962.3	7585	gyrA_c.291G>C	GCCTGGTGCGC	CTCTCGTCCGG	Moxifloxacin	gyrA	c.291G>C	synonymous_variant	Silent mutation	4) Not assoc w R - Interim
Amikacin	NC_000962.3	7585	gyrA_c.291G>C	GCCTGGTGCGC	CTCTCGTCCGG	Levofloxacin	gyrA	c.291G>C	synonymous_variant	Silent mutation	4) Not assoc w R - Interim
Amikacin	NC_000962.3	7585	gyrA_c.294C>G	GCCTGGTGCGC	CTCTCGTCCGG
Amikacin	NC_000962.3	7585	gyrA_p.Ser95Thr	G	C	Moxifloxacin	gyrA	p.Ser95Thr	missense_variant		5) Not assoc w R
Amikacin	NC_000962.3	7585	gyrA_p.Ser95Thr	G	C	Levofloxacin	gyrA	p.Ser95Thr	missense_variant		5) Not assoc w R
Amikacin	NC_000962.3	7585	gyrA_p.Ser95Thr	GCC	CCT	Moxifloxacin	gyrA	p.Ser95Thr	missense_variant		5) Not assoc w R
Amikacin	NC_000962.3	7585	gyrA_p.Ser95Thr	GCC	CCT	Levofloxacin	gyrA	p.Ser95Thr	missense_variant		5) Not assoc w R
Amikacin	NC_000962.3	7585	gyrA_p.Ser95Thr	GC	CG	Moxifloxacin	gyrA	p.Ser95Thr	missense_variant		5) Not assoc w R
Amikacin	NC_000962.3	7585	gyrA_p.Ser95Thr	GC	CG	Levofloxacin	gyrA	p.Ser95Thr	missense_variant		5) Not assoc w R
Amikacin	NC_000962.3	7585	gyrA_p.Ser95Thr	GCC	CGT	Moxifloxacin	gyrA	p.Ser95Thr	missense_variant		5) Not assoc w R
Amikacin	NC_000962.3	7585	gyrA_p.Ser95Thr	GCC	CGT	Levofloxacin	gyrA	p.Ser95Thr	missense_variant		5) Not assoc w R
Amikacin	NC_000962.3	7585	gyrA_p.Ser95Thr	GCCTG	CTCTC	Moxifloxacin	gyrA	p.Ser95Thr	missense_variant		5) Not assoc w R
Amikacin	NC_000962.3	7585	gyrA_p.Ser95Thr	GCCTG	CTCTC	Levofloxacin	gyrA	p.Ser95Thr	missense_variant		5) Not assoc w R
Amikacin	NC_000962.3	7585	gyrA_p.Ser95Thr	GC	CA	Moxifloxacin	gyrA	p.Ser95Thr	missense_variant		5) Not assoc w R
Amikacin	NC_000962.3	7585	gyrA_p.Ser95Thr	GC	CA	Levofloxacin	gyrA	p.Ser95Thr	missense_variant		5) Not assoc w R
Amikacin	NC_000962.3	7585	gyrA_p.Ser95Thr	GCCTGGTGCGC	CTCTCGTCCGG	Moxifloxacin	gyrA	p.Ser95Thr	missense_variant		5) Not assoc w R
Amikacin	NC_000962.3	7585	gyrA_p.Ser95Thr	GCCTGGTGCGC	CTCTCGTCCGG	Levofloxacin	gyrA	p.Ser95Thr	missense_variant		5) Not assoc w R
Amikacin	NC_000962.3	7585	gyrA_p.Ser95Thr	GCC	CAT	Moxifloxacin	gyrA	p.Ser95Thr	missense_variant		5) Not assoc w R
Amikacin	NC_000962.3	7585	gyrA_p.Ser95Thr	GCC	CAT	Levofloxacin	gyrA	p.Ser95Thr	missense_variant		5) Not assoc w R
Amikacin	NC_000962.3	7585	gyrA_p.Ser95Thr	GC	CT	Moxifloxacin	gyrA	p.Ser95Thr	missense_variant		5) Not assoc w R
Amikacin	NC_000962.3	7585	gyrA_p.Ser95Thr	GC	CT	Levofloxacin	gyrA	p.Ser95Thr	missense_variant		5) Not assoc w R
Amikacin	NC_000962.3	3127931
Amikacin	NC_000962.3	1218896
Amikacin	NC_000962.3	3934733
Amikacin	NC_000962.3	336546
Amikacin	NC_000962.3	3162805
Amikacin	NC_000962.3	2133468
Amikacin	NC_000962.3	1619100
Amikacin	NC_000962.3	3802140
Amikacin	NC_000962.3	3779671
Amikacin	NC_000962.3	336081
Amikacin	NC_000962.3	2922846
Amikacin	NC_000962.3	3943019
Amikacin	NC_000962.3	761155	rpoB_c.1353G>C	CGGCGCTGGGG	TGGGCCTTGGT	Rifampicin	rpoB	c.1353G>C	synonymous_variant	Silent mutation	4) Not assoc w R - Interim
Amikacin	NC_000962.3	761155	rpoB_c.1356G>T	CGGCGCTGGGG	TGGGCCTTGGT	Rifampicin	rpoB	c.1356G>T	synonymous_variant	Silent mutation	4) Not assoc w R - Interim
Amikacin	NC_000962.3	761155	rpoB_c.1359G>T	CGGCGCTGGGG	TGGGCCTTGGT	Rifampicin	rpoB	c.1359G>T	synonymous_variant	Silent mutation	4) Not assoc w R - Interim
Amikacin	NC_000962.3	761155	rpoB_p.Ala451Gly	CGGCGCTGGGG	TGGGCCTTGGT	Rifampicin	rpoB	p.Ala451Gly	missense_variant	RRDR	2) Assoc w R - Interim
Amikacin	NC_000962.3	761155	rpoB_p.Ser450Cys	CG	GT	Rifampicin	rpoB	p.Ser450Cys	missense_variant	RRDR	2) Assoc w R - Interim
Amikacin	NC_000962.3	761155	rpoB_p.Ser450Cys	CG	GC	Rifampicin	rpoB	p.Ser450Cys	missense_variant	RRDR	2) Assoc w R - Interim
Amikacin	NC_000962.3	761155	rpoB_p.Ser450Leu	CGGCGCTGGGG	TGGGCCTTGGT	Rifampicin	rpoB	p.Ser450Leu	missense_variant		1) Assoc w R
Amikacin	NC_000962.3	761155	rpoB_p.Ser450Leu	C	T	Rifampicin	rpoB	p.Ser450Leu	missense_variant		1) Assoc w R
Amikacin	NC_000962.3	761155	rpoB_p.Ser450Leu	CG	TA	Rifampicin	rpoB	p.Ser450Leu	missense_variant		1) Assoc w R
Amikacin	NC_000962.3	761155	rpoB_p.Ser450Phe	CG	TT	Rifampicin	rpoB	p.Ser450Phe	missense_variant		1) Assoc w R
Amikacin	NC_000962.3	761155	rpoB_p.Ser450Phe	CG	TC	Rifampicin	rpoB	p.Ser450Phe	missense_variant		1) Assoc w R
Amikacin	NC_000962.3	761155	rpoB_p.Ser450Trp	C	G	Rifampicin	rpoB	p.Ser450Trp	missense_variant		1) Assoc w R
Amikacin	NC_000962.3	761155	rpoB_p.Ser450Tyr	CG	AT	Rifampicin	rpoB	p.Ser450Tyr	missense_variant		1) Assoc w R
Amikacin	NC_000962.3	761155	rpoB_p.Ser450Tyr	CG	AC	Rifampicin	rpoB	p.Ser450Tyr	missense_variant		1) Assoc w R
Amikacin	NC_000962.3	968426
Amikacin	NC_000962.3	4247429	embB_p.Met306Leu	ATG	CTT	Ethambutol	embB	p.Met306Leu	missense_variant		1) Assoc w R
Amikacin	NC_000962.3	4247429	embB_p.Met306Leu	ATG	CTC	Ethambutol	embB	p.Met306Leu	missense_variant		1) Assoc w R
Amikacin	NC_000962.3	4247429	embB_p.Met306Leu	ATG	TTA	Ethambutol	embB	p.Met306Leu	missense_variant		1) Assoc w R
Amikacin	NC_000962.3	4247429	embB_p.Met306Leu	ATG	CTA	Ethambutol	embB	p.Met306Leu	missense_variant		1) Assoc w R
Amikacin	NC_000962.3	4247429	embB_p.Met306Leu	A	T	Ethambutol	embB	p.Met306Leu	missense_variant		1) Assoc w R
Amikacin	NC_000962.3	4247429	embB_p.Met306Leu	A	C	Ethambutol	embB	p.Met306Leu	missense_variant		1) Assoc w R
Amikacin	NC_000962.3	4247429	embB_p.Met306Val	ATG	GTA	Ethambutol	embB	p.Met306Val	missense_variant		1) Assoc w R
Amikacin	NC_000962.3	4247429	embB_p.Met306Val	ATG	GTT	Ethambutol	embB	p.Met306Val	missense_variant		1) Assoc w R
Amikacin	NC_000962.3	4247429	embB_p.Met306Val	ATG	GTC	Ethambutol	embB	p.Met306Val	missense_variant		1) Assoc w R
Amikacin	NC_000962.3	4247429	embB_p.Met306Val	A	G	Ethambutol	embB	p.Met306Val	missense_variant		1) Assoc w R
Amikacin	NC_000962.3	71584
Amikacin	NC_000962.3	4094346
Amikacin	NC_000962.3	2338194
Amikacin	NC_000962.3	472711
Amikacin	NC_000962.3	336504
Amikacin	NC_000962.3	2866876
Amikacin	NC_000962.3	3942640
Amikacin	NC_000962.3	71336
Amikacin	NC_000962.3	3943744
Amikacin	NC_000962.3	837033
Amikacin	NC_000962.3	3730466
Amikacin	NC_000962.3	333892
Amoxicillin	NC_000962.3	3942481
Capreomycin	NC_000962.3	1473246	rrs_n.1401A>G	A	G	Amikacin	rrs	n.1401A>G	non_coding_transcript_exon_variant		1) Assoc w R
Capreomycin	NC_000962.3	1473246	rrs_n.1401A>G	A	G	Kanamycin	rrs	n.1401A>G	non_coding_transcript_exon_variant		1) Assoc w R
Capreomycin	NC_000962.3	1473246	rrs_n.1401A>G	A	G	Capreomycin	rrs	n.1401A>G	non_coding_transcript_exon_variant		1) Assoc w R
Capreomycin	NC_000962.3	1673432	inhA_c.-770T>A	T	A	Isoniazid	inhA	c.-770T>A	upstream_gene_variant	WHO-endorsed gDST assay	2) Assoc w R - Interim
Capreomycin	NC_000962.3	1673432	inhA_c.-770T>A	T	A	Ethionamide	inhA	c.-770T>A	upstream_gene_variant	WHO-endorsed gDST assay	2) Assoc w R - Interim
Capreomycin	NC_000962.3	1673432	inhA_c.-770T>C	T	C	Isoniazid	inhA	c.-770T>C	upstream_gene_variant	WHO-endorsed gDST assay	2) Assoc w R - Interim
Capreomycin	NC_000962.3	1673432	inhA_c.-770T>C	T	C	Ethionamide	inhA	c.-770T>C	upstream_gene_variant	WHO-endorsed gDST assay	2) Assoc w R - Interim
Capreomycin	NC_000962.3	1673432	inhA_c.-770T>G	T	G	Ethionamide	inhA	c.-770T>G	upstream_gene_variant	INH-ETO cross-resistance	2) Assoc w R - Interim
Capreomycin	NC_000962.3	1673432	inhA_c.-770T>G	T	G	Isoniazid	inhA	c.-770T>G	upstream_gene_variant	WHO-endorsed gDST assay	2) Assoc w R - Interim
Capreomycin	NC_000962.3	7570	gyrA_p.Ala90Glu	CGT	AGC
Capreomycin	NC_000962.3	7570	gyrA_p.Ala90Glu	CG	AA
Capreomycin	NC_000962.3	7570	gyrA_p.Ala90Glu	C	A
Capreomycin	NC_000962.3	7570	gyrA_p.Ala90Gly	C	G	Levofloxacin	gyrA	p.Ala90Gly	missense_variant	Literature evidence (PMID 28137812)	4) Not assoc w R - Interim
Capreomycin	NC_000962.3	7570	gyrA_p.Ala90Gly	C	G	Moxifloxacin	gyrA	p.Ala90Gly	missense_variant	Literature evidence (PMID 28137812)	4) Not assoc w R - Interim
Capreomycin	NC_000962.3	7570	gyrA_p.Ala90Gly	CG	GT	Levofloxacin	gyrA	p.Ala90Gly	missense_variant	Literature evidence (PMID 28137812)	4) Not assoc w R - Interim
Capreomycin	NC_000962.3	7570	gyrA_p.Ala90Gly	CG	GT	Moxifloxacin	gyrA	p.Ala90Gly	missense_variant	Literature evidence (PMID 28137812)	4) Not assoc w R - Interim
Capreomycin	NC_000962.3	7570	gyrA_p.Ala90Gly	CG	GA	Levofloxacin	gyrA	p.Ala90Gly	missense_variant	Literature evidence (PMID 28137812)	4) Not assoc w R - Interim
Capreomycin	NC_000962.3	7570	gyrA_p.Ala90Gly	CG	GA	Moxifloxacin	gyrA	p.Ala90Gly	missense_variant	Literature evidence (PMID 28137812)	4) Not assoc w R - Interim
Capreomycin	NC_000962.3	7570	gyrA_p.Ala90Gly	CG	GC	Levofloxacin	gyrA	p.Ala90Gly	missense_variant	Literature evidence (PMID 28137812)	4) Not assoc w R - Interim
Capreomycin	NC_000962.3	7570	gyrA_p.Ala90Gly	CG	GC	Moxifloxacin	gyrA	p.Ala90Gly	missense_variant	Literature evidence (PMID 28137812)	4) Not assoc w R - Interim
Capreomycin	NC_000962.3	7570	gyrA_p.Ala90Val	CG	TC	Moxifloxacin	gyrA	p.Ala90Val	missense_variant		1) Assoc w R
Capreomycin	NC_000962.3	7570	gyrA_p.Ala90Val	CG	TC	Levofloxacin	gyrA	p.Ala90Val	missense_variant		1) Assoc w R
Capreomycin	NC_000962.3	7570	gyrA_p.Ala90Val	CG	TA	Moxifloxacin	gyrA	p.Ala90Val	missense_variant		1) Assoc w R
Capreomycin	NC_000962.3	7570	gyrA_p.Ala90Val	CG	TA	Levofloxacin	gyrA	p.Ala90Val	missense_variant		1) Assoc w R
Capreomycin	NC_000962.3	7570	gyrA_p.Ala90Val	CGT	TGC	Moxifloxacin	gyrA	p.Ala90Val	missense_variant		1) Assoc w R
Capreomycin	NC_000962.3	7570	gyrA_p.Ala90Val	CGT	TGC	Levofloxacin	gyrA	p.Ala90Val	missense_variant		1) Assoc w R
Capreomycin	NC_000962.3	7570	gyrA_p.Ala90Val	CG	TT	Moxifloxacin	gyrA	p.Ala90Val	missense_variant		1) Assoc w R
Capreomycin	NC_000962.3	7570	gyrA_p.Ala90Val	CG	TT	Levofloxacin	gyrA	p.Ala90Val	missense_variant		1) Assoc w R
Capreomycin	NC_000962.3	7570	gyrA_p.Ala90Val	C	T	Moxifloxacin	gyrA	p.Ala90Val	missense_variant		1) Assoc w R
Capreomycin	NC_000962.3	7570	gyrA_p.Ala90Val	C	T	Levofloxacin	gyrA	p.Ala90Val	missense_variant		1) Assoc w R
Capreomycin	NC_000962.3	7570	gyrA_p.Ser91Pro	CGT	AGC	Levofloxacin	gyrA	p.Ser91Pro	missense_variant		1) Assoc w R
Capreomycin	NC_000962.3	7570	gyrA_p.Ser91Pro	CGT	AGC	Moxifloxacin	gyrA	p.Ser91Pro	missense_variant		1) Assoc w R
Capreomycin	NC_000962.3	7570	gyrA_p.Ser91Pro	CGT	TGC	Levofloxacin	gyrA	p.Ser91Pro	missense_variant		1) Assoc w R
Capreomycin	NC_000962.3	7570	gyrA_p.Ser91Pro	CGT	TGC	Moxifloxacin	gyrA	p.Ser91Pro	missense_variant		1) Assoc w R
Capreomycin	NC_000962.3	2155168	katG_c.942C>A	CTG	GTT
Capreomycin	NC_000962.3	2155168	katG_p.Ser315Asn	C	T	Isoniazid	katG	p.Ser315Asn	missense_variant		1) Assoc w R
Capreomycin	NC_000962.3	2155168	katG_p.Ser315Ile	C	A	Isoniazid	katG	p.Ser315Ile	missense_variant	Evidence from ALL dataset only	2) Assoc w R - Interim
Capreomycin	NC_000962.3	2155168	katG_p.Ser315Thr	CTG	GTT	Isoniazid	katG	p.Ser315Thr	missense_variant		1) Assoc w R
Capreomycin	NC_000962.3	2155168	katG_p.Ser315Thr	C	G	Isoniazid	katG	p.Ser315Thr	missense_variant		1) Assoc w R
Capreomycin	NC_000962.3	1218896
Capreomycin	NC_000962.3	2430094
Capreomycin	NC_000962.3	905087
Capreomycin	NC_000962.3	1091847
Capreomycin	NC_000962.3	3735899
Capreomycin	NC_000962.3	681427
Capreomycin	NC_000962.3	2975903
Capreomycin	NC_000962.3	427158
Capreomycin	NC_000962.3	3802383
Capreomycin	NC_000962.3	13636	Rv0010c_c.-78A>C	T	G
Capreomycin	NC_000962.3	13636	Rv0010c_c.-78A>G	T	C
Capreomycin	NC_000962.3	13636	Rv0010c_c.-78A>T	T	A
Capreomycin	NC_000962.3	1071817
Capreomycin	NC_000962.3	3572582
Capreomycin	NC_000962.3	6579	gyrB_p.Ser447Phe	CC	TT	Levofloxacin	gyrB	p.Ser447Phe	missense_variant	Evidence from ALL dataset only	2) Assoc w R - Interim
Capreomycin	NC_000962.3	6579	gyrB_p.Ser447Phe	CC	TT	Moxifloxacin	gyrB	p.Ser447Phe	missense_variant	FQ cross-resistance	2) Assoc w R - Interim
Capreomycin	NC_000962.3	6579	gyrB_p.Ser447Phe	C	T	Levofloxacin	gyrB	p.Ser447Phe	missense_variant	Evidence from ALL dataset only	2) Assoc w R - Interim
Capreomycin	NC_000962.3	6579	gyrB_p.Ser447Phe	C	T	Moxifloxacin	gyrB	p.Ser447Phe	missense_variant	FQ cross-resistance	2) Assoc w R - Interim
Capreomycin	NC_000962.3	6579	gyrB_p.Ser447Tyr	C	A
Capreomycin	NC_000962.3	6579	gyrB_p.Ser447Tyr	CC	AT
Capreomycin	NC_000962.3	1953630
Capreomycin	NC_000962.3	307587
Capreomycin	NC_000962.3	1040009
Capreomycin	NC_000962.3	1210830
Capreomycin	NC_000962.3	784557
Capreomycin	NC_000962.3	464969
Capreomycin	NC_000962.3	31846
Capreomycin	NC_000962.3	105082
Capreomycin	NC_000962.3	76071
Capreomycin	NC_000962.3	2568
Capreomycin	NC_000962.3	26157
Capreomycin	NC_000962.3	1057	dnaA_p.Val353Ile	GTC	ATT
Capreomycin	NC_000962.3	1057	dnaA_p.Val353Ile	G	A
Capreomycin	NC_000962.3	1057	dnaA_p.Val353Ile	GTC	ATA
Capreomycin	NC_000962.3	1057	dnaA_p.Val353Leu	GTC	TTG
Capreomycin	NC_000962.3	1057	dnaA_p.Val353Leu	GTC	CTG
Capreomycin	NC_000962.3	1057	dnaA_p.Val353Leu	G	C
Capreomycin	NC_000962.3	1057	dnaA_p.Val353Leu	GTC	CTA
Capreomycin	NC_000962.3	1057	dnaA_p.Val353Leu	GTC	TTA
Capreomycin	NC_000962.3	1057	dnaA_p.Val353Leu	GTC	CTT
Capreomycin	NC_000962.3	413742
Capreomycin	NC_000962.3	1188980
Capreomycin	NC_000962.3	156580
Capreomycin	NC_000962.3	78112
Capreomycin	NC_000962.3	2957510
Capreomycin	NC_000962.3	75247
Capreomycin	NC_000962.3	14058
Capreomycin	NC_000962.3	2619129
Capreomycin	NC_000962.3	513948
Capreomycin	NC_000962.3	1257562
Capreomycin	NC_000962.3	28822
Capreomycin	NC_000962.3	382628
Capreomycin	NC_000962.3	1365223
Capreomycin	NC_000962.3	2032617
Capreomycin	NC_000962.3	1615157
Capreomycin	NC_000962.3	2140485
Capreomycin	NC_000962.3	281633
Capreomycin	NC_000962.3	8721	gyrA_c.1420C>A	CGG	AGA
Capreomycin	NC_000962.3	8721	gyrA_c.1422G>A	CGG	AGA	Moxifloxacin	gyrA	c.1422G>A	synonymous_variant	Silent mutation	4) Not assoc w R - Interim
Capreomycin	NC_000962.3	8721	gyrA_c.1422G>A	CGG	AGA	Levofloxacin	gyrA	c.1422G>A	synonymous_variant	Silent mutation	4) Not assoc w R - Interim
Capreomycin	NC_000962.3	5856	gyrB_p.Ile206Ser	T	G
Capreomycin	NC_000962.3	5856	gyrB_p.Ile206Ser	TC	GT
Capreomycin	NC_000962.3	2445800
Capreomycin	NC_000962.3	4326800	ethA_LoF	AGCTTCTCGGCGATGCCGTCCCGGTCTGGCTGCGACACGATGTAGGTGGGTGAGCGCTGCAGCATCGTGACGTGCTTGGCGCCCGAGTCCGCCAGCGCCGGCACGAGCGTGACCGCCGTTGCGCCACTGCCGATCACGACGATGTTCTTAGCGTCGTAGTCGAGGTCCTCGGGCCAGTGCTGCGGATGGATGATCGGCCCGACGAAATCCTCCGAGCCGGCGAATCTCGGCGAGTAGCCCTCGTCGTAGTTGTAGTAGCCGCTGCACAGAAAGAGGAATTCGCAGGTGAGGGCGCTGAGCGTGCCGTGGCTTTGGATGTGAACGGTCCAGCGGTTTTCCGCGGTCGACCAATCGGCACTGATCACCTTGTGGTGGAACCGGATATGC	A	Ethionamide	ethA	LoF	LoF		1) Assoc w R
Capreomycin	NC_000962.3	4326800	ethA_p.Leu225Arg	A	C
Capreomycin	NC_000962.3	4326800	ethA_p.Leu225fs	A	AG	Ethionamide	ethA	p.Leu225fs	frameshift	Indel frameshift or premature stop codon (LoF)	2) Assoc w R - Interim
Capreomycin	NC_000962.3	4326800	ethA_p.Leu225fs	A	ACGAAGTGT	Ethionamide	ethA	p.Leu225fs	frameshift	Indel frameshift or premature stop codon (LoF)	2) Assoc w R - Interim
Capreomycin	NC_000962.3	4326800	ethA_p.Leu225fs	A	AGC	Ethionamide	ethA	p.Leu225fs	frameshift	Indel frameshift or premature stop codon (LoF)	2) Assoc w R - Interim
Capreomycin	NC_000962.3	4326800	ethA_p.Leu225fs	A	ACGAAATGT	Ethionamide	ethA	p.Leu225fs	frameshift	Indel frameshift or premature stop codon (LoF)	2) Assoc w R - Interim
Capreomycin	NC_000962.3	4326800	ethA_p.Leu225His	A	T
Capreomycin	NC_000962.3	4326800	ethA_p.Leu225Pro	A	G
Ciprofloxacin	NC_000962.3	7582	gyrA_p.Asp94Ala	AC	CT	Levofloxacin	gyrA	p.Asp94Ala	missense_variant		1) Assoc w R
Ciprofloxacin	NC_000962.3	7582	gyrA_p.Asp94Ala	AC	CT	Moxifloxacin	gyrA	p.Asp94Ala	missense_variant		1) Assoc w R
Ciprofloxacin	NC_000962.3	7582	gyrA_p.Asp94Ala	ACAG	CCGC	Levofloxacin	gyrA	p.Asp94Ala	missense_variant		1) Assoc w R
Ciprofloxacin	NC_000962.3	7582	gyrA_p.Asp94Ala	ACAG	CCGC	Moxifloxacin	gyrA	p.Asp94Ala	missense_variant		1) Assoc w R
Ciprofloxacin	NC_000962.3	7582	gyrA_p.Asp94Ala	AC	CA	Levofloxacin	gyrA	p.Asp94Ala	missense_variant		1) Assoc w R
Ciprofloxacin	NC_000962.3	7582	gyrA_p.Asp94Ala	AC	CA	Moxifloxacin	gyrA	p.Asp94Ala	missense_variant		1) Assoc w R
Ciprofloxacin	NC_000962.3	7582	gyrA_p.Asp94Ala	AC	CG	Levofloxacin	gyrA	p.Asp94Ala	missense_variant		1) Assoc w R
Ciprofloxacin	NC_000962.3	7582	gyrA_p.Asp94Ala	AC	CG	Moxifloxacin	gyrA	p.Asp94Ala	missense_variant		1) Assoc w R
Ciprofloxacin	NC_000962.3	7582	gyrA_p.Asp94Ala	A	C	Levofloxacin	gyrA	p.Asp94Ala	missense_variant		1) Assoc w R
Ciprofloxacin	NC_000962.3	7582	gyrA_p.Asp94Ala	A	C	Moxifloxacin	gyrA	p.Asp94Ala	missense_variant		1) Assoc w R
Ciprofloxacin	NC_000962.3	7582	gyrA_p.Asp94Ala	ACAG	CCAC	Levofloxacin	gyrA	p.Asp94Ala	missense_variant		1) Assoc w R
Ciprofloxacin	NC_000962.3	7582	gyrA_p.Asp94Ala	ACAG	CCAC	Moxifloxacin	gyrA	p.Asp94Ala	missense_variant		1) Assoc w R
Ciprofloxacin	NC_000962.3	7582	gyrA_p.Asp94Gly	AC	GG	Moxifloxacin	gyrA	p.Asp94Gly	missense_variant		1) Assoc w R
Ciprofloxacin	NC_000962.3	7582	gyrA_p.Asp94Gly	AC	GG	Levofloxacin	gyrA	p.Asp94Gly	missense_variant		1) Assoc w R
Ciprofloxacin	NC_000962.3	7582	gyrA_p.Asp94Gly	ACAG	GCAC	Moxifloxacin	gyrA	p.Asp94Gly	missense_variant		1) Assoc w R
Ciprofloxacin	NC_000962.3	7582	gyrA_p.Asp94Gly	ACAG	GCAC	Levofloxacin	gyrA	p.Asp94Gly	missense_variant		1) Assoc w R
Ciprofloxacin	NC_000962.3	7582	gyrA_p.Asp94Gly	AC	GA	Moxifloxacin	gyrA	p.Asp94Gly	missense_variant		1) Assoc w R
Ciprofloxacin	NC_000962.3	7582	gyrA_p.Asp94Gly	AC	GA	Levofloxacin	gyrA	p.Asp94Gly	missense_variant		1) Assoc w R
Ciprofloxacin	NC_000962.3	7582	gyrA_p.Asp94Gly	AC	GT	Moxifloxacin	gyrA	p.Asp94Gly	missense_variant		1) Assoc w R
Ciprofloxacin	NC_000962.3	7582	gyrA_p.Asp94Gly	AC	GT	Levofloxacin	gyrA	p.Asp94Gly	missense_variant		1) Assoc w R
Ciprofloxacin	NC_000962.3	7582	gyrA_p.Asp94Gly	A	G	Moxifloxacin	gyrA	p.Asp94Gly	missense_variant		1) Assoc w R
Ciprofloxacin	NC_000962.3	7582	gyrA_p.Asp94Gly	A	G	Levofloxacin	gyrA	p.Asp94Gly	missense_variant		1) Assoc w R
Ciprofloxacin	NC_000962.3	7582	gyrA_p.Asp94Val	AC	TT
Ciprofloxacin	NC_000962.3	7582	gyrA_p.Asp94Val	A	T
Ciprofloxacin	NC_000962.3	7582	gyrA_p.Asp94Val	AC	TA
Ciprofloxacin	NC_000962.3	7582	gyrA_p.Asp94Val	ACAG	TCAC
Ciprofloxacin	NC_000962.3	7582	gyrA_p.Asp94Val	AC	TG
Ciprofloxacin	NC_000962.3	7582	gyrA_p.Ser95Ala	ACAG	CCGC
Ciprofloxacin	NC_000962.3	7582	gyrA_p.Ser95Thr	ACAG	GCAC	Moxifloxacin	gyrA	p.Ser95Thr	missense_variant		5) Not assoc w R
Ciprofloxacin	NC_000962.3	7582	gyrA_p.Ser95Thr	ACAG	GCAC	Levofloxacin	gyrA	p.Ser95Thr	missense_variant		5) Not assoc w R
Ciprofloxacin	NC_000962.3	7582	gyrA_p.Ser95Thr	ACAG	TCAC	Moxifloxacin	gyrA	p.Ser95Thr	missense_variant		5) Not assoc w R
Ciprofloxacin	NC_000962.3	7582	gyrA_p.Ser95Thr	ACAG	TCAC	Levofloxacin	gyrA	p.Ser95Thr	missense_variant		5) Not assoc w R
Ciprofloxacin	NC_000962.3	7582	gyrA_p.Ser95Thr	ACAG	CCAC	Moxifloxacin	gyrA	p.Ser95Thr	missense_variant		5) Not assoc w R
Ciprofloxacin	NC_000962.3	7582	gyrA_p.Ser95Thr	ACAG	CCAC	Levofloxacin	gyrA	p.Ser95Thr	missense_variant		5) Not assoc w R
Ciprofloxacin	NC_000962.3	4269271	ubiA_p.Val188Ala	A	G
Ciprofloxacin	NC_000962.3	4269271	ubiA_p.Val188Gly	A	C
Ciprofloxacin	NC_000962.3	7585	gyrA_c.286C>T	GCC	CGT	Levofloxacin	gyrA	c.286C>T	synonymous_variant	Silent mutation	4) Not assoc w R - Interim
Ciprofloxacin	NC_000962.3	7585	gyrA_c.286C>T	GCC	CGT	Moxifloxacin	gyrA	c.286C>T	synonymous_variant	Silent mutation	4) Not assoc w R - Interim
Ciprofloxacin	NC_000962.3	7585	gyrA_c.286C>T	GCC	CAT	Levofloxacin	gyrA	c.286C>T	synonymous_variant	Silent mutation	4) Not assoc w R - Interim
Ciprofloxacin	NC_000962.3	7585	gyrA_c.286C>T	GCC	CAT	Moxifloxacin	gyrA	c.286C>T	synonymous_variant	Silent mutation	4) Not assoc w R - Interim
Ciprofloxacin	NC_000962.3	7585	gyrA_c.286C>T	GCC	CCT	Levofloxacin	gyrA	c.286C>T	synonymous_variant	Silent mutation	4) Not assoc w R - Interim
Ciprofloxacin	NC_000962.3	7585	gyrA_c.286C>T	GCC	CCT	Moxifloxacin	gyrA	c.286C>T	synonymous_variant	Silent mutation	4) Not assoc w R - Interim
Ciprofloxacin	NC_000962.3	7585	gyrA_c.288G>C	GCCTGGTGCGC	CTCTCGTCCGG	Moxifloxacin	gyrA	c.288G>C	synonymous_variant	Silent mutation	4) Not assoc w R - Interim
Ciprofloxacin	NC_000962.3	7585	gyrA_c.288G>C	GCCTGGTGCGC	CTCTCGTCCGG	Levofloxacin	gyrA	c.288G>C	synonymous_variant	Silent mutation	4) Not assoc w R - Interim
Ciprofloxacin	NC_000962.3	7585	gyrA_c.288G>C	GCCTG	CTCTC	Moxifloxacin	gyrA	c.288G>C	synonymous_variant	Silent mutation	4) Not assoc w R - Interim
Ciprofloxacin	NC_000962.3	7585	gyrA_c.288G>C	GCCTG	CTCTC	Levofloxacin	gyrA	c.288G>C	synonymous_variant	Silent mutation	4) Not assoc w R - Interim
Ciprofloxacin	NC_000962.3	7585	gyrA_c.291G>C	GCCTGGTGCGC	CTCTCGTCCGG	Moxifloxacin	gyrA	c.291G>C	synonymous_variant	Silent mutation	4) Not assoc w R - Interim
Ciprofloxacin	NC_000962.3	7585	gyrA_c.291G>C	GCCTGGTGCGC	CTCTCGTCCGG	Levofloxacin	gyrA	c.291G>C	synonymous_variant	Silent mutation	4) Not assoc w R - Interim
Ciprofloxacin	NC_000962.3	7585	gyrA_c.294C>G	GCCTGGTGCGC	CTCTCGTCCGG
Ciprofloxacin	NC_000962.3	7585	gyrA_p.Ser95Thr	GC	CA	Moxifloxacin	gyrA	p.Ser95Thr	missense_variant		5) Not assoc w R
Ciprofloxacin	NC_000962.3	7585	gyrA_p.Ser95Thr	GC	CA	Levofloxacin	gyrA	p.Ser95Thr	missense_variant		5) Not assoc w R
Ciprofloxacin	NC_000962.3	7585	gyrA_p.Ser95Thr	GCC	CGT	Moxifloxacin	gyrA	p.Ser95Thr	missense_variant		5) Not assoc w R
Ciprofloxacin	NC_000962.3	7585	gyrA_p.Ser95Thr	GCC	CGT	Levofloxacin	gyrA	p.Ser95Thr	missense_variant		5) Not assoc w R
Ciprofloxacin	NC_000962.3	7585	gyrA_p.Ser95Thr	GCC	CCT	Moxifloxacin	gyrA	p.Ser95Thr	missense_variant		5) Not assoc w R
Ciprofloxacin	NC_000962.3	7585	gyrA_p.Ser95Thr	GCC	CCT	Levofloxacin	gyrA	p.Ser95Thr	missense_variant		5) Not assoc w R
Ciprofloxacin	NC_000962.3	7585	gyrA_p.Ser95Thr	GCCTGGTGCGC	CTCTCGTCCGG	Moxifloxacin	gyrA	p.Ser95Thr	missense_variant		5) Not assoc w R
Ciprofloxacin	NC_000962.3	7585	gyrA_p.Ser95Thr	GCCTGGTGCGC	CTCTCGTCCGG	Levofloxacin	gyrA	p.Ser95Thr	missense_variant		5) Not assoc w R
Ciprofloxacin	NC_000962.3	7585	gyrA_p.Ser95Thr	G	C	Moxifloxacin	gyrA	p.Ser95Thr	missense_variant		5) Not assoc w R
Ciprofloxacin	NC_000962.3	7585	gyrA_p.Ser95Thr	G	C	Levofloxacin	gyrA	p.Ser95Thr	missense_variant		5) Not assoc w R
Ciprofloxacin	NC_000962.3	7585	gyrA_p.Ser95Thr	GC	CG	Moxifloxacin	gyrA	p.Ser95Thr	missense_variant		5) Not assoc w R
Ciprofloxacin	NC_000962.3	7585	gyrA_p.Ser95Thr	GC	CG	Levofloxacin	gyrA	p.Ser95Thr	missense_variant		5) Not assoc w R
Ciprofloxacin	NC_000962.3	7585	gyrA_p.Ser95Thr	GC	CT	Moxifloxacin	gyrA	p.Ser95Thr	missense_variant		5) Not assoc w R
Ciprofloxacin	NC_000962.3	7585	gyrA_p.Ser95Thr	GC	CT	Levofloxacin	gyrA	p.Ser95Thr	missense_variant		5) Not assoc w R
Ciprofloxacin	NC_000962.3	7585	gyrA_p.Ser95Thr	GCCTG	CTCTC	Moxifloxacin	gyrA	p.Ser95Thr	missense_variant		5) Not assoc w R
Ciprofloxacin	NC_000962.3	7585	gyrA_p.Ser95Thr	GCCTG	CTCTC	Levofloxacin	gyrA	p.Ser95Thr	missense_variant		5) Not assoc w R
Ciprofloxacin	NC_000962.3	7585	gyrA_p.Ser95Thr	GCC	CAT	Moxifloxacin	gyrA	p.Ser95Thr	missense_variant		5) Not assoc w R
Ciprofloxacin	NC_000962.3	7585	gyrA_p.Ser95Thr	GCC	CAT	Levofloxacin	gyrA	p.Ser95Thr	missense_variant		5) Not assoc w R
Ciprofloxacin	NC_000962.3	763123	rpoB_p.Ile1106Thr	TC	CT
Ciprofloxacin	NC_000962.3	763123	rpoB_p.Ile1106Thr	TC	CG
Ciprofloxacin	NC_000962.3	763123	rpoB_p.Ile1106Thr	TC	CA
Ciprofloxacin	NC_000962.3	763123	rpoB_p.Ile1106Thr	T	C
Ciprofloxacin	NC_000962.3	7570	gyrA_p.Ala90Glu	CG	AA
Ciprofloxacin	NC_000962.3	7570	gyrA_p.Ala90Glu	CGT	AGC
Ciprofloxacin	NC_000962.3	7570	gyrA_p.Ala90Glu	C	A
Ciprofloxacin	NC_000962.3	7570	gyrA_p.Ala90Gly	C	G	Levofloxacin	gyrA	p.Ala90Gly	missense_variant	Literature evidence (PMID 28137812)	4) Not assoc w R - Interim
Ciprofloxacin	NC_000962.3	7570	gyrA_p.Ala90Gly	C	G	Moxifloxacin	gyrA	p.Ala90Gly	missense_variant	Literature evidence (PMID 28137812)	4) Not assoc w R - Interim
Ciprofloxacin	NC_000962.3	7570	gyrA_p.Ala90Gly	CG	GC	Levofloxacin	gyrA	p.Ala90Gly	missense_variant	Literature evidence (PMID 28137812)	4) Not assoc w R - Interim
Ciprofloxacin	NC_000962.3	7570	gyrA_p.Ala90Gly	CG	GC	Moxifloxacin	gyrA	p.Ala90Gly	missense_variant	Literature evidence (PMID 28137812)	4) Not assoc w R - Interim
Ciprofloxacin	NC_000962.3	7570	gyrA_p.Ala90Gly	CG	GA	Levofloxacin	gyrA	p.Ala90Gly	missense_variant	Literature evidence (PMID 28137812)	4) Not assoc w R - Interim
Ciprofloxacin	NC_000962.3	7570	gyrA_p.Ala90Gly	CG	GA	Moxifloxacin	gyrA	p.Ala90Gly	missense_variant	Literature evidence (PMID 28137812)	4) Not assoc w R - Interim
Ciprofloxacin	NC_000962.3	7570	gyrA_p.Ala90Gly	CG	GT	Levofloxacin	gyrA	p.Ala90Gly	missense_variant	Literature evidence (PMID 28137812)	4) Not assoc w R - Interim
Ciprofloxacin	NC_000962.3	7570	gyrA_p.Ala90Gly	CG	GT	Moxifloxacin	gyrA	p.Ala90Gly	missense_variant	Literature evidence (PMID 28137812)	4) Not assoc w R - Interim
Ciprofloxacin	NC_000962.3	7570	gyrA_p.Ala90Val	C	T	Moxifloxacin	gyrA	p.Ala90Val	missense_variant		1) Assoc w R
Ciprofloxacin	NC_000962.3	7570	gyrA_p.Ala90Val	C	T	Levofloxacin	gyrA	p.Ala90Val	missense_variant		1) Assoc w R
Ciprofloxacin	NC_000962.3	7570	gyrA_p.Ala90Val	CG	TA	Moxifloxacin	gyrA	p.Ala90Val	missense_variant		1) Assoc w R
Ciprofloxacin	NC_000962.3	7570	gyrA_p.Ala90Val	CG	TA	Levofloxacin	gyrA	p.Ala90Val	missense_variant		1) Assoc w R
Ciprofloxacin	NC_000962.3	7570	gyrA_p.Ala90Val	CGT	TGC	Moxifloxacin	gyrA	p.Ala90Val	missense_variant		1) Assoc w R
Ciprofloxacin	NC_000962.3	7570	gyrA_p.Ala90Val	CGT	TGC	Levofloxacin	gyrA	p.Ala90Val	missense_variant		1) Assoc w R
Ciprofloxacin	NC_000962.3	7570	gyrA_p.Ala90Val	CG	TT	Moxifloxacin	gyrA	p.Ala90Val	missense_variant		1) Assoc w R
Ciprofloxacin	NC_000962.3	7570	gyrA_p.Ala90Val	CG	TT	Levofloxacin	gyrA	p.Ala90Val	missense_variant		1) Assoc w R
Ciprofloxacin	NC_000962.3	7570	gyrA_p.Ala90Val	CG	TC	Moxifloxacin	gyrA	p.Ala90Val	missense_variant		1) Assoc w R
Ciprofloxacin	NC_000962.3	7570	gyrA_p.Ala90Val	CG	TC	Levofloxacin	gyrA	p.Ala90Val	missense_variant		1) Assoc w R
Ciprofloxacin	NC_000962.3	7570	gyrA_p.Ser91Pro	CGT	TGC	Levofloxacin	gyrA	p.Ser91Pro	missense_variant		1) Assoc w R
Ciprofloxacin	NC_000962.3	7570	gyrA_p.Ser91Pro	CGT	TGC	Moxifloxacin	gyrA	p.Ser91Pro	missense_variant		1) Assoc w R
Ciprofloxacin	NC_000962.3	7570	gyrA_p.Ser91Pro	CGT	AGC	Levofloxacin	gyrA	p.Ser91Pro	missense_variant		1) Assoc w R
Ciprofloxacin	NC_000962.3	7570	gyrA_p.Ser91Pro	CGT	AGC	Moxifloxacin	gyrA	p.Ser91Pro	missense_variant		1) Assoc w R
Ciprofloxacin	NC_000962.3	4056430
Ciprofloxacin	NC_000962.3	2634337
Ciprofloxacin	NC_000962.3	1212621
Ciprofloxacin	NC_000962.3	2390272
Ciprofloxacin	NC_000962.3	4247431	embB_c.921C>G	GGCCCGAGTC	CGCGCGGGTG
Ciprofloxacin	NC_000962.3	4247431	embB_c.924A>G	GGCCCGAGTC	CGCGCGGGTG	Ethambutol	embB	c.924A>G	synonymous_variant	Silent mutation	4) Not assoc w R - Interim
Ciprofloxacin	NC_000962.3	4247431	embB_c.927C>G	GGCCCGAGTC	CGCGCGGGTG
Ciprofloxacin	NC_000962.3	4247431	embB_p.Met306Ile	G	A	Ethambutol	embB	p.Met306Ile	missense_variant		1) Assoc w R
Ciprofloxacin	NC_000962.3	4247431	embB_p.Met306Ile	GGCCCGAGTC	CGCGCGGGTG	Ethambutol	embB	p.Met306Ile	missense_variant		1) Assoc w R
Ciprofloxacin	NC_000962.3	4247431	embB_p.Met306Ile	G	T	Ethambutol	embB	p.Met306Ile	missense_variant		1) Assoc w R
Ciprofloxacin	NC_000962.3	4247431	embB_p.Met306Ile	G	C	Ethambutol	embB	p.Met306Ile	missense_variant		1) Assoc w R
Ciprofloxacin	NC_000962.3	2347442
Ciprofloxacin	NC_000962.3	4408100	gid_LoF	GCC	G	Streptomycin	gid	LoF	LoF		1) Assoc w R
Ciprofloxacin	NC_000962.3	4408100	gid_p.Gly30fs	GCCCCCGCTCCACAC	G	Streptomycin	gid	p.Gly30fs	frameshift	Indel frameshift or premature stop codon (LoF)	2) Assoc w R - Interim
Ciprofloxacin	NC_000962.3	4408100	gid_p.Leu35fs	GC	G	Streptomycin	gid	p.Leu35fs	frameshift	Evidence from ALL dataset only	2) Assoc w R - Interim
Ciprofloxacin	NC_000962.3	4408100	gid_p.Leu35fs	G	GC	Streptomycin	gid	p.Leu35fs	frameshift	Evidence from ALL dataset only	2) Assoc w R - Interim
Ciprofloxacin	NC_000962.3	4408100	gid_p.Leu35Met	G	T
Ciprofloxacin	NC_000962.3	761110	rpoB_p.Asp435Ala	AC	CA	Rifampicin	rpoB	p.Asp435Ala	missense_variant	RRDR	2) Assoc w R - Interim
Ciprofloxacin	NC_000962.3	761110	rpoB_p.Asp435Ala	A	C	Rifampicin	rpoB	p.Asp435Ala	missense_variant	RRDR	2) Assoc w R - Interim
Ciprofloxacin	NC_000962.3	761110	rpoB_p.Asp435Ala	AC	CG	Rifampicin	rpoB	p.Asp435Ala	missense_variant	RRDR	2) Assoc w R - Interim
Ciprofloxacin	NC_000962.3	761110	rpoB_p.Asp435Ala	AC	CT	Rifampicin	rpoB	p.Asp435Ala	missense_variant	RRDR	2) Assoc w R - Interim
Ciprofloxacin	NC_000962.3	761110	rpoB_p.Asp435Gly	AC	GA	Rifampicin	rpoB	p.Asp435Gly	missense_variant	RRDR	2) Assoc w R - Interim
Ciprofloxacin	NC_000962.3	761110	rpoB_p.Asp435Gly	AC	GT	Rifampicin	rpoB	p.Asp435Gly	missense_variant	RRDR	2) Assoc w R - Interim
Ciprofloxacin	NC_000962.3	761110	rpoB_p.Asp435Gly	AC	GG	Rifampicin	rpoB	p.Asp435Gly	missense_variant	RRDR	2) Assoc w R - Interim
Ciprofloxacin	NC_000962.3	761110	rpoB_p.Asp435Gly	A	G	Rifampicin	rpoB	p.Asp435Gly	missense_variant	RRDR	2) Assoc w R - Interim
Ciprofloxacin	NC_000962.3	761110	rpoB_p.Asp435Val	AC	TT	Rifampicin	rpoB	p.Asp435Val	missense_variant		1) Assoc w R
Ciprofloxacin	NC_000962.3	761110	rpoB_p.Asp435Val	AC	TA	Rifampicin	rpoB	p.Asp435Val	missense_variant		1) Assoc w R
Ciprofloxacin	NC_000962.3	761110	rpoB_p.Asp435Val	A	T	Rifampicin	rpoB	p.Asp435Val	missense_variant		1) Assoc w R
Ciprofloxacin	NC_000962.3	761110	rpoB_p.Asp435Val	AC	TG	Rifampicin	rpoB	p.Asp435Val	missense_variant		1) Assoc w R
Ciprofloxacin	NC_000962.3	4120983
Ciprofloxacin	NC_000962.3	2074509
Ciprofloxacin	NC_000962.3	1673425	inhA_c.-777C>T	C	T	Isoniazid	inhA	c.-777C>T	upstream_gene_variant		1) Assoc w R
Ciprofloxacin	NC_000962.3	1673425	inhA_c.-777C>T	C	T	Ethionamide	inhA	c.-777C>T	upstream_gene_variant		1) Assoc w R
Cycloserine	NC_000962.3	1473246	rrs_n.1401A>G	A	G	Amikacin	rrs	n.1401A>G	non_coding_transcript_exon_variant		1) Assoc w R
Cycloserine	NC_000962.3	1473246	rrs_n.1401A>G	A	G	Kanamycin	rrs	n.1401A>G	non_coding_transcript_exon_variant		1) Assoc w R
Cycloserine	NC_000962.3	1473246	rrs_n.1401A>G	A	G	Capreomycin	rrs	n.1401A>G	non_coding_transcript_exon_variant		1) Assoc w R
Cycloserine	NC_000962.3	3779671
Cycloserine	NC_000962.3	3930476
Cycloserine	NC_000962.3	3943126
Cycloserine	NC_000962.3	764822	rpoC_p.Asp485Asn	GAT	AAC
Cycloserine	NC_000962.3	764822	rpoC_p.Asp485Asn	G	A
Cycloserine	NC_000962.3	764822	rpoC_p.Asp485His	G	C
Cycloserine	NC_000962.3	764822	rpoC_p.Asp485His	GAT	CAC
Cycloserine	NC_000962.3	764822	rpoC_p.Asp485Tyr	G	T
Cycloserine	NC_000962.3	764822	rpoC_p.Asp485Tyr	GAT	TAC
Cycloserine	NC_000962.3	4348698
Cycloserine	NC_000962.3	1001125
Cycloserine	NC_000962.3	2289220	pncA_p.Asp8Asn	C	T	Pyrazinamide	pncA	p.Asp8Asn	missense_variant		1) Assoc w R
Cycloserine	NC_000962.3	2289220	pncA_p.Asp8His	C	G	Pyrazinamide	pncA	p.Asp8His	missense_variant		2) Assoc w R - Interim
Cycloserine	NC_000962.3	2289220	pncA_p.Asp8Tyr	C	A	Pyrazinamide	pncA	p.Asp8Tyr	missense_variant		2) Assoc w R - Interim
Cycloserine	NC_000962.3	2289220	pncA_p.Ile6_Val7del	CGACGAT	C
Cycloserine	NC_000962.3	4082472
Cycloserine	NC_000962.3	7582	gyrA_p.Asp94Ala	A	C	Levofloxacin	gyrA	p.Asp94Ala	missense_variant		1) Assoc w R
Cycloserine	NC_000962.3	7582	gyrA_p.Asp94Ala	A	C	Moxifloxacin	gyrA	p.Asp94Ala	missense_variant		1) Assoc w R
Cycloserine	NC_000962.3	7582	gyrA_p.Asp94Ala	ACAG	CCGC	Levofloxacin	gyrA	p.Asp94Ala	missense_variant		1) Assoc w R
Cycloserine	NC_000962.3	7582	gyrA_p.Asp94Ala	ACAG	CCGC	Moxifloxacin	gyrA	p.Asp94Ala	missense_variant		1) Assoc w R
Cycloserine	NC_000962.3	7582	gyrA_p.Asp94Ala	ACAG	CCAC	Levofloxacin	gyrA	p.Asp94Ala	missense_variant		1) Assoc w R
Cycloserine	NC_000962.3	7582	gyrA_p.Asp94Ala	ACAG	CCAC	Moxifloxacin	gyrA	p.Asp94Ala	missense_variant		1) Assoc w R
Cycloserine	NC_000962.3	7582	gyrA_p.Asp94Ala	AC	CG	Levofloxacin	gyrA	p.Asp94Ala	missense_variant		1) Assoc w R
Cycloserine	NC_000962.3	7582	gyrA_p.Asp94Ala	AC	CG	Moxifloxacin	gyrA	p.Asp94Ala	missense_variant		1) Assoc w R
Cycloserine	NC_000962.3	7582	gyrA_p.Asp94Ala	AC	CA	Levofloxacin	gyrA	p.Asp94Ala	missense_variant		1) Assoc w R
Cycloserine	NC_000962.3	7582	gyrA_p.Asp94Ala	AC	CA	Moxifloxacin	gyrA	p.Asp94Ala	missense_variant		1) Assoc w R
Cycloserine	NC_000962.3	7582	gyrA_p.Asp94Ala	AC	CT	Levofloxacin	gyrA	p.Asp94Ala	missense_variant		1) Assoc w R
Cycloserine	NC_000962.3	7582	gyrA_p.Asp94Ala	AC	CT	Moxifloxacin	gyrA	p.Asp94Ala	missense_variant		1) Assoc w R
Cycloserine	NC_000962.3	7582	gyrA_p.Asp94Gly	AC	GT	Moxifloxacin	gyrA	p.Asp94Gly	missense_variant		1) Assoc w R
Cycloserine	NC_000962.3	7582	gyrA_p.Asp94Gly	AC	GT	Levofloxacin	gyrA	p.Asp94Gly	missense_variant		1) Assoc w R
Cycloserine	NC_000962.3	7582	gyrA_p.Asp94Gly	ACAG	GCAC	Moxifloxacin	gyrA	p.Asp94Gly	missense_variant		1) Assoc w R
Cycloserine	NC_000962.3	7582	gyrA_p.Asp94Gly	ACAG	GCAC	Levofloxacin	gyrA	p.Asp94Gly	missense_variant		1) Assoc w R
Cycloserine	NC_000962.3	7582	gyrA_p.Asp94Gly	A	G	Moxifloxacin	gyrA	p.Asp94Gly	missense_variant		1) Assoc w R
Cycloserine	NC_000962.3	7582	gyrA_p.Asp94Gly	A	G	Levofloxacin	gyrA	p.Asp94Gly	missense_variant		1) Assoc w R
Cycloserine	NC_000962.3	7582	gyrA_p.Asp94Gly	AC	GG	Moxifloxacin	gyrA	p.Asp94Gly	missense_variant		1) Assoc w R
Cycloserine	NC_000962.3	7582	gyrA_p.Asp94Gly	AC	GG	Levofloxacin	gyrA	p.Asp94Gly	missense_variant		1) Assoc w R
Cycloserine	NC_000962.3	7582	gyrA_p.Asp94Gly	AC	GA	Moxifloxacin	gyrA	p.Asp94Gly	missense_variant		1) Assoc w R
Cycloserine	NC_000962.3	7582	gyrA_p.Asp94Gly	AC	GA	Levofloxacin	gyrA	p.Asp94Gly	missense_variant		1) Assoc w R
Cycloserine	NC_000962.3	7582	gyrA_p.Asp94Val	AC	TT
Cycloserine	NC_000962.3	7582	gyrA_p.Asp94Val	A	T
Cycloserine	NC_000962.3	7582	gyrA_p.Asp94Val	AC	TA
Cycloserine	NC_000962.3	7582	gyrA_p.Asp94Val	ACAG	TCAC
Cycloserine	NC_000962.3	7582	gyrA_p.Asp94Val	AC	TG
Cycloserine	NC_000962.3	7582	gyrA_p.Ser95Ala	ACAG	CCGC
Cycloserine	NC_000962.3	7582	gyrA_p.Ser95Thr	ACAG	TCAC	Moxifloxacin	gyrA	p.Ser95Thr	missense_variant		5) Not assoc w R
Cycloserine	NC_000962.3	7582	gyrA_p.Ser95Thr	ACAG	TCAC	Levofloxacin	gyrA	p.Ser95Thr	missense_variant		5) Not assoc w R
Cycloserine	NC_000962.3	7582	gyrA_p.Ser95Thr	ACAG	CCAC	Moxifloxacin	gyrA	p.Ser95Thr	missense_variant		5) Not assoc w R
Cycloserine	NC_000962.3	7582	gyrA_p.Ser95Thr	ACAG	CCAC	Levofloxacin	gyrA	p.Ser95Thr	missense_variant		5) Not assoc w R
Cycloserine	NC_000962.3	7582	gyrA_p.Ser95Thr	ACAG	GCAC	Moxifloxacin	gyrA	p.Ser95Thr	missense_variant		5) Not assoc w R
Cycloserine	NC_000962.3	7582	gyrA_p.Ser95Thr	ACAG	GCAC	Levofloxacin	gyrA	p.Ser95Thr	missense_variant		5) Not assoc w R
Cycloserine	NC_000962.3	1189137
Cycloserine	NC_000962.3	2118994
Cycloserine	NC_000962.3	2431471
Cycloserine	NC_000962.3	672512
Cycloserine	NC_000962.3	839129
Cycloserine	NC_000962.3	7585	gyrA_c.286C>T	GCC	CGT	Levofloxacin	gyrA	c.286C>T	synonymous_variant	Silent mutation	4) Not assoc w R - Interim
Cycloserine	NC_000962.3	7585	gyrA_c.286C>T	GCC	CGT	Moxifloxacin	gyrA	c.286C>T	synonymous_variant	Silent mutation	4) Not assoc w R - Interim
Cycloserine	NC_000962.3	7585	gyrA_c.286C>T	GCC	CAT	Levofloxacin	gyrA	c.286C>T	synonymous_variant	Silent mutation	4) Not assoc w R - Interim
Cycloserine	NC_000962.3	7585	gyrA_c.286C>T	GCC	CAT	Moxifloxacin	gyrA	c.286C>T	synonymous_variant	Silent mutation	4) Not assoc w R - Interim
Cycloserine	NC_000962.3	7585	gyrA_c.286C>T	GCC	CCT	Levofloxacin	gyrA	c.286C>T	synonymous_variant	Silent mutation	4) Not assoc w R - Interim
Cycloserine	NC_000962.3	7585	gyrA_c.286C>T	GCC	CCT	Moxifloxacin	gyrA	c.286C>T	synonymous_variant	Silent mutation	4) Not assoc w R - Interim
Cycloserine	NC_000962.3	7585	gyrA_c.288G>C	GCCTG	CTCTC	Moxifloxacin	gyrA	c.288G>C	synonymous_variant	Silent mutation	4) Not assoc w R - Interim
Cycloserine	NC_000962.3	7585	gyrA_c.288G>C	GCCTG	CTCTC	Levofloxacin	gyrA	c.288G>C	synonymous_variant	Silent mutation	4) Not assoc w R - Interim
Cycloserine	NC_000962.3	7585	gyrA_c.288G>C	GCCTGGTGCGC	CTCTCGTCCGG	Moxifloxacin	gyrA	c.288G>C	synonymous_variant	Silent mutation	4) Not assoc w R - Interim
Cycloserine	NC_000962.3	7585	gyrA_c.288G>C	GCCTGGTGCGC	CTCTCGTCCGG	Levofloxacin	gyrA	c.288G>C	synonymous_variant	Silent mutation	4) Not assoc w R - Interim
Cycloserine	NC_000962.3	7585	gyrA_c.291G>C	GCCTGGTGCGC	CTCTCGTCCGG	Moxifloxacin	gyrA	c.291G>C	synonymous_variant	Silent mutation	4) Not assoc w R - Interim
Cycloserine	NC_000962.3	7585	gyrA_c.291G>C	GCCTGGTGCGC	CTCTCGTCCGG	Levofloxacin	gyrA	c.291G>C	synonymous_variant	Silent mutation	4) Not assoc w R - Interim
Cycloserine	NC_000962.3	7585	gyrA_c.294C>G	GCCTGGTGCGC	CTCTCGTCCGG
Cycloserine	NC_000962.3	7585	gyrA_p.Ser95Thr	GCCTGGTGCGC	CTCTCGTCCGG	Moxifloxacin	gyrA	p.Ser95Thr	missense_variant		5) Not assoc w R
Cycloserine	NC_000962.3	7585	gyrA_p.Ser95Thr	GCCTGGTGCGC	CTCTCGTCCGG	Levofloxacin	gyrA	p.Ser95Thr	missense_variant		5) Not assoc w R
Cycloserine	NC_000962.3	7585	gyrA_p.Ser95Thr	GCCTG	CTCTC	Moxifloxacin	gyrA	p.Ser95Thr	missense_variant		5) Not assoc w R
Cycloserine	NC_000962.3	7585	gyrA_p.Ser95Thr	GCCTG	CTCTC	Levofloxacin	gyrA	p.Ser95Thr	missense_variant		5) Not assoc w R
Cycloserine	NC_000962.3	7585	gyrA_p.Ser95Thr	GC	CG	Moxifloxacin	gyrA	p.Ser95Thr	missense_variant		5) Not assoc w R
Cycloserine	NC_000962.3	7585	gyrA_p.Ser95Thr	GC	CG	Levofloxacin	gyrA	p.Ser95Thr	missense_variant		5) Not assoc w R
Cycloserine	NC_000962.3	7585	gyrA_p.Ser95Thr	GC	CA	Moxifloxacin	gyrA	p.Ser95Thr	missense_variant		5) Not assoc w R
Cycloserine	NC_000962.3	7585	gyrA_p.Ser95Thr	GC	CA	Levofloxacin	gyrA	p.Ser95Thr	missense_variant		5) Not assoc w R
Cycloserine	NC_000962.3	7585	gyrA_p.Ser95Thr	G	C	Moxifloxacin	gyrA	p.Ser95Thr	missense_variant		5) Not assoc w R
Cycloserine	NC_000962.3	7585	gyrA_p.Ser95Thr	G	C	Levofloxacin	gyrA	p.Ser95Thr	missense_variant		5) Not assoc w R
Cycloserine	NC_000962.3	7585	gyrA_p.Ser95Thr	GCC	CCT	Moxifloxacin	gyrA	p.Ser95Thr	missense_variant		5) Not assoc w R
Cycloserine	NC_000962.3	7585	gyrA_p.Ser95Thr	GCC	CCT	Levofloxacin	gyrA	p.Ser95Thr	missense_variant		5) Not assoc w R
Cycloserine	NC_000962.3	7585	gyrA_p.Ser95Thr	GCC	CAT	Moxifloxacin	gyrA	p.Ser95Thr	missense_variant		5) Not assoc w R
Cycloserine	NC_000962.3	7585	gyrA_p.Ser95Thr	GCC	CAT	Levofloxacin	gyrA	p.Ser95Thr	missense_variant		5) Not assoc w R
Cycloserine	NC_000962.3	7585	gyrA_p.Ser95Thr	GCC	CGT	Moxifloxacin	gyrA	p.Ser95Thr	missense_variant		5) Not assoc w R
Cycloserine	NC_000962.3	7585	gyrA_p.Ser95Thr	GCC	CGT	Levofloxacin	gyrA	p.Ser95Thr	missense_variant		5) Not assoc w R
Cycloserine	NC_000962.3	7585	gyrA_p.Ser95Thr	GC	CT	Moxifloxacin	gyrA	p.Ser95Thr	missense_variant		5) Not assoc w R
Cycloserine	NC_000962.3	7585	gyrA_p.Ser95Thr	GC	CT	Levofloxacin	gyrA	p.Ser95Thr	missense_variant		5) Not assoc w R
Cycloserine	NC_000962.3	770087
Cycloserine	NC_000962.3	3847087
Cycloserine	NC_000962.3	7570	gyrA_p.Ala90Glu	CGT	AGC
Cycloserine	NC_000962.3	7570	gyrA_p.Ala90Glu	CG	AA
Cycloserine	NC_000962.3	7570	gyrA_p.Ala90Glu	C	A
Cycloserine	NC_000962.3	7570	gyrA_p.Ala90Gly	CG	GT	Levofloxacin	gyrA	p.Ala90Gly	missense_variant	Literature evidence (PMID 28137812)	4) Not assoc w R - Interim
Cycloserine	NC_000962.3	7570	gyrA_p.Ala90Gly	CG	GT	Moxifloxacin	gyrA	p.Ala90Gly	missense_variant	Literature evidence (PMID 28137812)	4) Not assoc w R - Interim
Cycloserine	NC_000962.3	7570	gyrA_p.Ala90Gly	C	G	Levofloxacin	gyrA	p.Ala90Gly	missense_variant	Literature evidence (PMID 28137812)	4) Not assoc w R - Interim
Cycloserine	NC_000962.3	7570	gyrA_p.Ala90Gly	C	G	Moxifloxacin	gyrA	p.Ala90Gly	missense_variant	Literature evidence (PMID 28137812)	4) Not assoc w R - Interim
Cycloserine	NC_000962.3	7570	gyrA_p.Ala90Gly	CG	GC	Levofloxacin	gyrA	p.Ala90Gly	missense_variant	Literature evidence (PMID 28137812)	4) Not assoc w R - Interim
Cycloserine	NC_000962.3	7570	gyrA_p.Ala90Gly	CG	GC	Moxifloxacin	gyrA	p.Ala90Gly	missense_variant	Literature evidence (PMID 28137812)	4) Not assoc w R - Interim
Cycloserine	NC_000962.3	7570	gyrA_p.Ala90Gly	CG	GA	Levofloxacin	gyrA	p.Ala90Gly	missense_variant	Literature evidence (PMID 28137812)	4) Not assoc w R - Interim
Cycloserine	NC_000962.3	7570	gyrA_p.Ala90Gly	CG	GA	Moxifloxacin	gyrA	p.Ala90Gly	missense_variant	Literature evidence (PMID 28137812)	4) Not assoc w R - Interim
Cycloserine	NC_000962.3	7570	gyrA_p.Ala90Val	CG	TA	Moxifloxacin	gyrA	p.Ala90Val	missense_variant		1) Assoc w R
Cycloserine	NC_000962.3	7570	gyrA_p.Ala90Val	CG	TA	Levofloxacin	gyrA	p.Ala90Val	missense_variant		1) Assoc w R
Cycloserine	NC_000962.3	7570	gyrA_p.Ala90Val	CG	TC	Moxifloxacin	gyrA	p.Ala90Val	missense_variant		1) Assoc w R
Cycloserine	NC_000962.3	7570	gyrA_p.Ala90Val	CG	TC	Levofloxacin	gyrA	p.Ala90Val	missense_variant		1) Assoc w R
Cycloserine	NC_000962.3	7570	gyrA_p.Ala90Val	C	T	Moxifloxacin	gyrA	p.Ala90Val	missense_variant		1) Assoc w R
Cycloserine	NC_000962.3	7570	gyrA_p.Ala90Val	C	T	Levofloxacin	gyrA	p.Ala90Val	missense_variant		1) Assoc w R
Cycloserine	NC_000962.3	7570	gyrA_p.Ala90Val	CGT	TGC	Moxifloxacin	gyrA	p.Ala90Val	missense_variant		1) Assoc w R
Cycloserine	NC_000962.3	7570	gyrA_p.Ala90Val	CGT	TGC	Levofloxacin	gyrA	p.Ala90Val	missense_variant		1) Assoc w R
Cycloserine	NC_000962.3	7570	gyrA_p.Ala90Val	CG	TT	Moxifloxacin	gyrA	p.Ala90Val	missense_variant		1) Assoc w R
Cycloserine	NC_000962.3	7570	gyrA_p.Ala90Val	CG	TT	Levofloxacin	gyrA	p.Ala90Val	missense_variant		1) Assoc w R
Cycloserine	NC_000962.3	7570	gyrA_p.Ser91Pro	CGT	AGC	Levofloxacin	gyrA	p.Ser91Pro	missense_variant		1) Assoc w R
Cycloserine	NC_000962.3	7570	gyrA_p.Ser91Pro	CGT	AGC	Moxifloxacin	gyrA	p.Ser91Pro	missense_variant		1) Assoc w R
Cycloserine	NC_000962.3	7570	gyrA_p.Ser91Pro	CGT	TGC	Levofloxacin	gyrA	p.Ser91Pro	missense_variant		1) Assoc w R
Cycloserine	NC_000962.3	7570	gyrA_p.Ser91Pro	CGT	TGC	Moxifloxacin	gyrA	p.Ser91Pro	missense_variant		1) Assoc w R
Cycloserine	NC_000962.3	3934542
Cycloserine	NC_000962.3	3127931
Ethambutol	NC_000962.3	761155	rpoB_c.1353G>C	CGGCGCTGGGG	TGGGCCTTGGT	Rifampicin	rpoB	c.1353G>C	synonymous_variant	Silent mutation	4) Not assoc w R - Interim
Ethambutol	NC_000962.3	761155	rpoB_c.1356G>T	CGGCGCTGGGG	TGGGCCTTGGT	Rifampicin	rpoB	c.1356G>T	synonymous_variant	Silent mutation	4) Not assoc w R - Interim
Ethambutol	NC_000962.3	761155	rpoB_c.1359G>T	CGGCGCTGGGG	TGGGCCTTGGT	Rifampicin	rpoB	c.1359G>T	synonymous_variant	Silent mutation	4) Not assoc w R - Interim
Ethambutol	NC_000962.3	761155	rpoB_p.Ala451Gly	CGGCGCTGGGG	TGGGCCTTGGT	Rifampicin	rpoB	p.Ala451Gly	missense_variant	RRDR	2) Assoc w R - Interim
Ethambutol	NC_000962.3	761155	rpoB_p.Ser450Cys	CG	GC	Rifampicin	rpoB	p.Ser450Cys	missense_variant	RRDR	2) Assoc w R - Interim
Ethambutol	NC_000962.3	761155	rpoB_p.Ser450Cys	CG	GT	Rifampicin	rpoB	p.Ser450Cys	missense_variant	RRDR	2) Assoc w R - Interim
Ethambutol	NC_000962.3	761155	rpoB_p.Ser450Leu	CGGCGCTGGGG	TGGGCCTTGGT	Rifampicin	rpoB	p.Ser450Leu	missense_variant		1) Assoc w R
Ethambutol	NC_000962.3	761155	rpoB_p.Ser450Leu	CG	TA	Rifampicin	rpoB	p.Ser450Leu	missense_variant		1) Assoc w R
Ethambutol	NC_000962.3	761155	rpoB_p.Ser450Leu	C	T	Rifampicin	rpoB	p.Ser450Leu	missense_variant		1) Assoc w R
Ethambutol	NC_000962.3	761155	rpoB_p.Ser450Phe	CG	TT	Rifampicin	rpoB	p.Ser450Phe	missense_variant		1) Assoc w R
Ethambutol	NC_000962.3	761155	rpoB_p.Ser450Phe	CG	TC	Rifampicin	rpoB	p.Ser450Phe	missense_variant		1) Assoc w R
Ethambutol	NC_000962.3	761155	rpoB_p.Ser450Trp	C	G	Rifampicin	rpoB	p.Ser450Trp	missense_variant		1) Assoc w R
Ethambutol	NC_000962.3	761155	rpoB_p.Ser450Tyr	CG	AT	Rifampicin	rpoB	p.Ser450Tyr	missense_variant		1) Assoc w R
Ethambutol	NC_000962.3	761155	rpoB_p.Ser450Tyr	CG	AC	Rifampicin	rpoB	p.Ser450Tyr	missense_variant		1) Assoc w R
Ethambutol	NC_000962.3	4247429	embB_p.Met306Leu	ATG	CTT	Ethambutol	embB	p.Met306Leu	missense_variant		1) Assoc w R
Ethambutol	NC_000962.3	4247429	embB_p.Met306Leu	ATG	CTC	Ethambutol	embB	p.Met306Leu	missense_variant		1) Assoc w R
Ethambutol	NC_000962.3	4247429	embB_p.Met306Leu	A	T	Ethambutol	embB	p.Met306Leu	missense_variant		1) Assoc w R
Ethambutol	NC_000962.3	4247429	embB_p.Met306Leu	ATG	TTA	Ethambutol	embB	p.Met306Leu	missense_variant		1) Assoc w R
Ethambutol	NC_000962.3	4247429	embB_p.Met306Leu	ATG	CTA	Ethambutol	embB	p.Met306Leu	missense_variant		1) Assoc w R
Ethambutol	NC_000962.3	4247429	embB_p.Met306Leu	A	C	Ethambutol	embB	p.Met306Leu	missense_variant		1) Assoc w R
Ethambutol	NC_000962.3	4247429	embB_p.Met306Val	ATG	GTT	Ethambutol	embB	p.Met306Val	missense_variant		1) Assoc w R
Ethambutol	NC_000962.3	4247429	embB_p.Met306Val	ATG	GTA	Ethambutol	embB	p.Met306Val	missense_variant		1) Assoc w R
Ethambutol	NC_000962.3	4247429	embB_p.Met306Val	ATG	GTC	Ethambutol	embB	p.Met306Val	missense_variant		1) Assoc w R
Ethambutol	NC_000962.3	4247429	embB_p.Met306Val	A	G	Ethambutol	embB	p.Met306Val	missense_variant		1) Assoc w R
Ethambutol	NC_000962.3	2155168	katG_c.942C>A	CTG	GTT
Ethambutol	NC_000962.3	2155168	katG_p.Ser315Asn	C	T	Isoniazid	katG	p.Ser315Asn	missense_variant		1) Assoc w R
Ethambutol	NC_000962.3	2155168	katG_p.Ser315Ile	C	A	Isoniazid	katG	p.Ser315Ile	missense_variant	Evidence from ALL dataset only	2) Assoc w R - Interim
Ethambutol	NC_000962.3	2155168	katG_p.Ser315Thr	CTG	GTT	Isoniazid	katG	p.Ser315Thr	missense_variant		1) Assoc w R
Ethambutol	NC_000962.3	2155168	katG_p.Ser315Thr	C	G	Isoniazid	katG	p.Ser315Thr	missense_variant		1) Assoc w R
Ethambutol	NC_000962.3	781687	rpsL_p.Lys43Arg	AG	GA	Streptomycin	rpsL	p.Lys43Arg	missense_variant		1) Assoc w R
Ethambutol	NC_000962.3	781687	rpsL_p.Lys43Arg	A	G	Streptomycin	rpsL	p.Lys43Arg	missense_variant		1) Assoc w R
Ethambutol	NC_000962.3	781687	rpsL_p.Lys43Met	A	T
Ethambutol	NC_000962.3	781687	rpsL_p.Lys43Thr	AG	CA
Ethambutol	NC_000962.3	781687	rpsL_p.Lys43Thr	A	C
Ethambutol	NC_000962.3	781687	rpsL_p.Lys43Thr	AG	CT
Ethambutol	NC_000962.3	781687	rpsL_p.Lys43Thr	AG	CC
Ethambutol	NC_000962.3	1473246	rrs_n.1401A>G	A	G	Amikacin	rrs	n.1401A>G	non_coding_transcript_exon_variant		1) Assoc w R
Ethambutol	NC_000962.3	1473246	rrs_n.1401A>G	A	G	Kanamycin	rrs	n.1401A>G	non_coding_transcript_exon_variant		1) Assoc w R
Ethambutol	NC_000962.3	1473246	rrs_n.1401A>G	A	G	Capreomycin	rrs	n.1401A>G	non_coding_transcript_exon_variant		1) Assoc w R
Ethambutol	NC_000962.3	4247431	embB_c.921C>G	GGCCCGAGTC	CGCGCGGGTG
Ethambutol	NC_000962.3	4247431	embB_c.924A>G	GGCCCGAGTC	CGCGCGGGTG	Ethambutol	embB	c.924A>G	synonymous_variant	Silent mutation	4) Not assoc w R - Interim
Ethambutol	NC_000962.3	4247431	embB_c.927C>G	GGCCCGAGTC	CGCGCGGGTG
Ethambutol	NC_000962.3	4247431	embB_p.Met306Ile	G	C	Ethambutol	embB	p.Met306Ile	missense_variant		1) Assoc w R
Ethambutol	NC_000962.3	4247431	embB_p.Met306Ile	G	T	Ethambutol	embB	p.Met306Ile	missense_variant		1) Assoc w R
Ethambutol	NC_000962.3	4247431	embB_p.Met306Ile	G	A	Ethambutol	embB	p.Met306Ile	missense_variant		1) Assoc w R
Ethambutol	NC_000962.3	4247431	embB_p.Met306Ile	GGCCCGAGTC	CGCGCGGGTG	Ethambutol	embB	p.Met306Ile	missense_variant		1) Assoc w R
Ethambutol	NC_000962.3	4248003	embB_p.Gln497Arg	AG	GC	Ethambutol	embB	p.Gln497Arg	missense_variant		1) Assoc w R
Ethambutol	NC_000962.3	4248003	embB_p.Gln497Arg	A	G	Ethambutol	embB	p.Gln497Arg	missense_variant		1) Assoc w R
Ethambutol	NC_000962.3	4248003	embB_p.Gln497Arg	AGA	GGC	Ethambutol	embB	p.Gln497Arg	missense_variant		1) Assoc w R
Ethambutol	NC_000962.3	4248003	embB_p.Gln497Arg	AG	GT	Ethambutol	embB	p.Gln497Arg	missense_variant		1) Assoc w R
Ethambutol	NC_000962.3	4248003	embB_p.Gln497Arg	AG	GA	Ethambutol	embB	p.Gln497Arg	missense_variant		1) Assoc w R
Ethambutol	NC_000962.3	4248003	embB_p.Gln497Leu	A	T
Ethambutol	NC_000962.3	4248003	embB_p.Gln497Leu	AG	TA
Ethambutol	NC_000962.3	4248003	embB_p.Gln497Leu	AG	TT
Ethambutol	NC_000962.3	4248003	embB_p.Gln497Leu	AG	TC
Ethambutol	NC_000962.3	4248003	embB_p.Gln497Leu	AGA	TGG
Ethambutol	NC_000962.3	4248003	embB_p.Gln497Pro	AG	CT
Ethambutol	NC_000962.3	4248003	embB_p.Gln497Pro	AG	CA
Ethambutol	NC_000962.3	4248003	embB_p.Gln497Pro	A	C
Ethambutol	NC_000962.3	4248003	embB_p.Gln497Pro	AG	CC
Ethambutol	NC_000962.3	4248003	embB_p.Thr498Ala	AGA	TGG
Ethambutol	NC_000962.3	4248003	embB_p.Thr498Pro	AGA	GGC
Ethambutol	NC_000962.3	484005
Ethambutol	NC_000962.3	7570	gyrA_p.Ala90Glu	CGT	AGC
Ethambutol	NC_000962.3	7570	gyrA_p.Ala90Glu	CG	AA
Ethambutol	NC_000962.3	7570	gyrA_p.Ala90Glu	C	A
Ethambutol	NC_000962.3	7570	gyrA_p.Ala90Gly	CG	GT	Levofloxacin	gyrA	p.Ala90Gly	missense_variant	Literature evidence (PMID 28137812)	4) Not assoc w R - Interim
Ethambutol	NC_000962.3	7570	gyrA_p.Ala90Gly	CG	GT	Moxifloxacin	gyrA	p.Ala90Gly	missense_variant	Literature evidence (PMID 28137812)	4) Not assoc w R - Interim
Ethambutol	NC_000962.3	7570	gyrA_p.Ala90Gly	C	G	Levofloxacin	gyrA	p.Ala90Gly	missense_variant	Literature evidence (PMID 28137812)	4) Not assoc w R - Interim
Ethambutol	NC_000962.3	7570	gyrA_p.Ala90Gly	C	G	Moxifloxacin	gyrA	p.Ala90Gly	missense_variant	Literature evidence (PMID 28137812)	4) Not assoc w R - Interim
Ethambutol	NC_000962.3	7570	gyrA_p.Ala90Gly	CG	GC	Levofloxacin	gyrA	p.Ala90Gly	missense_variant	Literature evidence (PMID 28137812)	4) Not assoc w R - Interim
Ethambutol	NC_000962.3	7570	gyrA_p.Ala90Gly	CG	GC	Moxifloxacin	gyrA	p.Ala90Gly	missense_variant	Literature evidence (PMID 28137812)	4) Not assoc w R - Interim
Ethambutol	NC_000962.3	7570	gyrA_p.Ala90Gly	CG	GA	Levofloxacin	gyrA	p.Ala90Gly	missense_variant	Literature evidence (PMID 28137812)	4) Not assoc w R - Interim
Ethambutol	NC_000962.3	7570	gyrA_p.Ala90Gly	CG	GA	Moxifloxacin	gyrA	p.Ala90Gly	missense_variant	Literature evidence (PMID 28137812)	4) Not assoc w R - Interim
Ethambutol	NC_000962.3	7570	gyrA_p.Ala90Val	C	T	Moxifloxacin	gyrA	p.Ala90Val	missense_variant		1) Assoc w R
Ethambutol	NC_000962.3	7570	gyrA_p.Ala90Val	C	T	Levofloxacin	gyrA	p.Ala90Val	missense_variant		1) Assoc w R
Ethambutol	NC_000962.3	7570	gyrA_p.Ala90Val	CG	TC	Moxifloxacin	gyrA	p.Ala90Val	missense_variant		1) Assoc w R
Ethambutol	NC_000962.3	7570	gyrA_p.Ala90Val	CG	TC	Levofloxacin	gyrA	p.Ala90Val	missense_variant		1) Assoc w R
Ethambutol	NC_000962.3	7570	gyrA_p.Ala90Val	CGT	TGC	Moxifloxacin	gyrA	p.Ala90Val	missense_variant		1) Assoc w R
Ethambutol	NC_000962.3	7570	gyrA_p.Ala90Val	CGT	TGC	Levofloxacin	gyrA	p.Ala90Val	missense_variant		1) Assoc w R
Ethambutol	NC_000962.3	7570	gyrA_p.Ala90Val	CG	TT	Moxifloxacin	gyrA	p.Ala90Val	missense_variant		1) Assoc w R
Ethambutol	NC_000962.3	7570	gyrA_p.Ala90Val	CG	TT	Levofloxacin	gyrA	p.Ala90Val	missense_variant		1) Assoc w R
Ethambutol	NC_000962.3	7570	gyrA_p.Ala90Val	CG	TA	Moxifloxacin	gyrA	p.Ala90Val	missense_variant		1) Assoc w R
Ethambutol	NC_000962.3	7570	gyrA_p.Ala90Val	CG	TA	Levofloxacin	gyrA	p.Ala90Val	missense_variant		1) Assoc w R
Ethambutol	NC_000962.3	7570	gyrA_p.Ser91Pro	CGT	AGC	Levofloxacin	gyrA	p.Ser91Pro	missense_variant		1) Assoc w R
Ethambutol	NC_000962.3	7570	gyrA_p.Ser91Pro	CGT	AGC	Moxifloxacin	gyrA	p.Ser91Pro	missense_variant		1) Assoc w R
Ethambutol	NC_000962.3	7570	gyrA_p.Ser91Pro	CGT	TGC	Levofloxacin	gyrA	p.Ser91Pro	missense_variant		1) Assoc w R
Ethambutol	NC_000962.3	7570	gyrA_p.Ser91Pro	CGT	TGC	Moxifloxacin	gyrA	p.Ser91Pro	missense_variant		1) Assoc w R
Ethambutol	NC_000962.3	1673432	inhA_c.-770T>A	T	A	Isoniazid	inhA	c.-770T>A	upstream_gene_variant	WHO-endorsed gDST assay	2) Assoc w R - Interim
Ethambutol	NC_000962.3	1673432	inhA_c.-770T>A	T	A	Ethionamide	inhA	c.-770T>A	upstream_gene_variant	WHO-endorsed gDST assay	2) Assoc w R - Interim
Ethambutol	NC_000962.3	1673432	inhA_c.-770T>C	T	C	Isoniazid	inhA	c.-770T>C	upstream_gene_variant	WHO-endorsed gDST assay	2) Assoc w R - Interim
Ethambutol	NC_000962.3	1673432	inhA_c.-770T>C	T	C	Ethionamide	inhA	c.-770T>C	upstream_gene_variant	WHO-endorsed gDST assay	2) Assoc w R - Interim
Ethambutol	NC_000962.3	1673432	inhA_c.-770T>G	T	G	Ethionamide	inhA	c.-770T>G	upstream_gene_variant	INH-ETO cross-resistance	2) Assoc w R - Interim
Ethambutol	NC_000962.3	1673432	inhA_c.-770T>G	T	G	Isoniazid	inhA	c.-770T>G	upstream_gene_variant	WHO-endorsed gDST assay	2) Assoc w R - Interim
Ethambutol	NC_000962.3	941722
Ethambutol	NC_000962.3	2122395
Ethambutol	NC_000962.3	761110	rpoB_p.Asp435Ala	AC	CG	Rifampicin	rpoB	p.Asp435Ala	missense_variant	RRDR	2) Assoc w R - Interim
Ethambutol	NC_000962.3	761110	rpoB_p.Asp435Ala	A	C	Rifampicin	rpoB	p.Asp435Ala	missense_variant	RRDR	2) Assoc w R - Interim
Ethambutol	NC_000962.3	761110	rpoB_p.Asp435Ala	AC	CA	Rifampicin	rpoB	p.Asp435Ala	missense_variant	RRDR	2) Assoc w R - Interim
Ethambutol	NC_000962.3	761110	rpoB_p.Asp435Ala	AC	CT	Rifampicin	rpoB	p.Asp435Ala	missense_variant	RRDR	2) Assoc w R - Interim
Ethambutol	NC_000962.3	761110	rpoB_p.Asp435Gly	AC	GA	Rifampicin	rpoB	p.Asp435Gly	missense_variant	RRDR	2) Assoc w R - Interim
Ethambutol	NC_000962.3	761110	rpoB_p.Asp435Gly	AC	GG	Rifampicin	rpoB	p.Asp435Gly	missense_variant	RRDR	2) Assoc w R - Interim
Ethambutol	NC_000962.3	761110	rpoB_p.Asp435Gly	A	G	Rifampicin	rpoB	p.Asp435Gly	missense_variant	RRDR	2) Assoc w R - Interim
Ethambutol	NC_000962.3	761110	rpoB_p.Asp435Gly	AC	GT	Rifampicin	rpoB	p.Asp435Gly	missense_variant	RRDR	2) Assoc w R - Interim
Ethambutol	NC_000962.3	761110	rpoB_p.Asp435Val	AC	TT	Rifampicin	rpoB	p.Asp435Val	missense_variant		1) Assoc w R
Ethambutol	NC_000962.3	761110	rpoB_p.Asp435Val	AC	TA	Rifampicin	rpoB	p.Asp435Val	missense_variant		1) Assoc w R
Ethambutol	NC_000962.3	761110	rpoB_p.Asp435Val	AC	TG	Rifampicin	rpoB	p.Asp435Val	missense_variant		1) Assoc w R
Ethambutol	NC_000962.3	761110	rpoB_p.Asp435Val	A	T	Rifampicin	rpoB	p.Asp435Val	missense_variant		1) Assoc w R
Ethambutol	NC_000962.3	7582	gyrA_p.Asp94Ala	ACAG	CCAC	Levofloxacin	gyrA	p.Asp94Ala	missense_variant		1) Assoc w R
Ethambutol	NC_000962.3	7582	gyrA_p.Asp94Ala	ACAG	CCAC	Moxifloxacin	gyrA	p.Asp94Ala	missense_variant		1) Assoc w R
Ethambutol	NC_000962.3	7582	gyrA_p.Asp94Ala	A	C	Levofloxacin	gyrA	p.Asp94Ala	missense_variant		1) Assoc w R
Ethambutol	NC_000962.3	7582	gyrA_p.Asp94Ala	A	C	Moxifloxacin	gyrA	p.Asp94Ala	missense_variant		1) Assoc w R
Ethambutol	NC_000962.3	7582	gyrA_p.Asp94Ala	AC	CG	Levofloxacin	gyrA	p.Asp94Ala	missense_variant		1) Assoc w R
Ethambutol	NC_000962.3	7582	gyrA_p.Asp94Ala	AC	CG	Moxifloxacin	gyrA	p.Asp94Ala	missense_variant		1) Assoc w R
Ethambutol	NC_000962.3	7582	gyrA_p.Asp94Ala	ACAG	CCGC	Levofloxacin	gyrA	p.Asp94Ala	missense_variant		1) Assoc w R
Ethambutol	NC_000962.3	7582	gyrA_p.Asp94Ala	ACAG	CCGC	Moxifloxacin	gyrA	p.Asp94Ala	missense_variant		1) Assoc w R
Ethambutol	NC_000962.3	7582	gyrA_p.Asp94Ala	AC	CA	Levofloxacin	gyrA	p.Asp94Ala	missense_variant		1) Assoc w R
Ethambutol	NC_000962.3	7582	gyrA_p.Asp94Ala	AC	CA	Moxifloxacin	gyrA	p.Asp94Ala	missense_variant		1) Assoc w R
Ethambutol	NC_000962.3	7582	gyrA_p.Asp94Ala	AC	CT	Levofloxacin	gyrA	p.Asp94Ala	missense_variant		1) Assoc w R
Ethambutol	NC_000962.3	7582	gyrA_p.Asp94Ala	AC	CT	Moxifloxacin	gyrA	p.Asp94Ala	missense_variant		1) Assoc w R
Ethambutol	NC_000962.3	7582	gyrA_p.Asp94Gly	A	G	Moxifloxacin	gyrA	p.Asp94Gly	missense_variant		1) Assoc w R
Ethambutol	NC_000962.3	7582	gyrA_p.Asp94Gly	A	G	Levofloxacin	gyrA	p.Asp94Gly	missense_variant		1) Assoc w R
Ethambutol	NC_000962.3	7582	gyrA_p.Asp94Gly	AC	GG	Moxifloxacin	gyrA	p.Asp94Gly	missense_variant		1) Assoc w R
Ethambutol	NC_000962.3	7582	gyrA_p.Asp94Gly	AC	GG	Levofloxacin	gyrA	p.Asp94Gly	missense_variant		1) Assoc w R
Ethambutol	NC_000962.3	7582	gyrA_p.Asp94Gly	AC	GT	Moxifloxacin	gyrA	p.Asp94Gly	missense_variant		1) Assoc w R
Ethambutol	NC_000962.3	7582	gyrA_p.Asp94Gly	AC	GT	Levofloxacin	gyrA	p.Asp94Gly	missense_variant		1) Assoc w R
Ethambutol	NC_000962.3	7582	gyrA_p.Asp94Gly	AC	GA	Moxifloxacin	gyrA	p.Asp94Gly	missense_variant		1) Assoc w R
Ethambutol	NC_000962.3	7582	gyrA_p.Asp94Gly	AC	GA	Levofloxacin	gyrA	p.Asp94Gly	missense_variant		1) Assoc w R
Ethambutol	NC_000962.3	7582	gyrA_p.Asp94Gly	ACAG	GCAC	Moxifloxacin	gyrA	p.Asp94Gly	missense_variant		1) Assoc w R
Ethambutol	NC_000962.3	7582	gyrA_p.Asp94Gly	ACAG	GCAC	Levofloxacin	gyrA	p.Asp94Gly	missense_variant		1) Assoc w R
Ethambutol	NC_000962.3	7582	gyrA_p.Asp94Val	AC	TT
Ethambutol	NC_000962.3	7582	gyrA_p.Asp94Val	AC	TA
Ethambutol	NC_000962.3	7582	gyrA_p.Asp94Val	A	T
Ethambutol	NC_000962.3	7582	gyrA_p.Asp94Val	ACAG	TCAC
Ethambutol	NC_000962.3	7582	gyrA_p.Asp94Val	AC	TG
Ethambutol	NC_000962.3	7582	gyrA_p.Ser95Ala	ACAG	CCGC
Ethambutol	NC_000962.3	7582	gyrA_p.Ser95Thr	ACAG	CCAC	Moxifloxacin	gyrA	p.Ser95Thr	missense_variant		5) Not assoc w R
Ethambutol	NC_000962.3	7582	gyrA_p.Ser95Thr	ACAG	CCAC	Levofloxacin	gyrA	p.Ser95Thr	missense_variant		5) Not assoc w R
Ethambutol	NC_000962.3	7582	gyrA_p.Ser95Thr	ACAG	GCAC	Moxifloxacin	gyrA	p.Ser95Thr	missense_variant		5) Not assoc w R
Ethambutol	NC_000962.3	7582	gyrA_p.Ser95Thr	ACAG	GCAC	Levofloxacin	gyrA	p.Ser95Thr	missense_variant		5) Not assoc w R
Ethambutol	NC_000962.3	7582	gyrA_p.Ser95Thr	ACAG	TCAC	Moxifloxacin	gyrA	p.Ser95Thr	missense_variant		5) Not assoc w R
Ethambutol	NC_000962.3	7582	gyrA_p.Ser95Thr	ACAG	TCAC	Levofloxacin	gyrA	p.Ser95Thr	missense_variant		5) Not assoc w R
Ethambutol	NC_000962.3	3857226
Ethambutol	NC_000962.3	2210745
Ethambutol	NC_000962.3	2939372
Ethambutol	NC_000962.3	2939373
Ethambutol	NC_000962.3	1673425	inhA_c.-777C>T	C	T	Isoniazid	inhA	c.-777C>T	upstream_gene_variant		1) Assoc w R
Ethambutol	NC_000962.3	1673425	inhA_c.-777C>T	C	T	Ethionamide	inhA	c.-777C>T	upstream_gene_variant		1) Assoc w R
Ethambutol	NC_000962.3	4243221	embA_c.-11C>A	CC	AA
Ethambutol	NC_000962.3	4243221	embA_c.-12C>A	CC	AA
Ethambutol	NC_000962.3	4243221	embA_c.-12C>A	C	A
Ethambutol	NC_000962.3	4243221	embA_c.-12C>T	C	T
Ethambutol	NC_000962.3	3847073
Ethambutol	NC_000962.3	2715344	eis_c.-12C>A	G	T
Ethambutol	NC_000962.3	2715344	eis_c.-12C>T	GTG	ATA	Kanamycin	eis	c.-12C>T	upstream_gene_variant		1) Assoc w R
Ethambutol	NC_000962.3	2715344	eis_c.-12C>T	GTG	ATA	Amikacin	eis	c.-12C>T	upstream_gene_variant		5) Not assoc w R
Ethambutol	NC_000962.3	2715344	eis_c.-12C>T	G	A	Kanamycin	eis	c.-12C>T	upstream_gene_variant		1) Assoc w R
Ethambutol	NC_000962.3	2715344	eis_c.-12C>T	G	A	Amikacin	eis	c.-12C>T	upstream_gene_variant		5) Not assoc w R
Ethambutol	NC_000962.3	2715344	eis_c.-12C>T	GTGG	ATGC	Kanamycin	eis	c.-12C>T	upstream_gene_variant		1) Assoc w R
Ethambutol	NC_000962.3	2715344	eis_c.-12C>T	GTGG	ATGC	Amikacin	eis	c.-12C>T	upstream_gene_variant		5) Not assoc w R
Ethambutol	NC_000962.3	2715344	eis_c.-14C>T	GTG	ATA	Amikacin	eis	c.-14C>T	upstream_gene_variant	WHO-endorsed gDST assay	2) Assoc w R - Interim
Ethambutol	NC_000962.3	2715344	eis_c.-14C>T	GTG	ATA	Kanamycin	eis	c.-14C>T	upstream_gene_variant		1) Assoc w R
Ethambutol	NC_000962.3	2715344	eis_c.-15C>G	GTGG	ATGC
Ethambutol	NC_000962.3	27487
Ethambutol	NC_000962.3	4243217	embA_c.-16C>A	C	A
Ethambutol	NC_000962.3	4243217	embA_c.-16C>G	C	G
Ethambutol	NC_000962.3	4243217	embA_c.-16C>T	C	T
Ethambutol	NC_000962.3	764817	rpoC_p.Val483Ala	TG	CT
Ethambutol	NC_000962.3	764817	rpoC_p.Val483Ala	TG	CA
Ethambutol	NC_000962.3	764817	rpoC_p.Val483Ala	TG	CC
Ethambutol	NC_000962.3	764817	rpoC_p.Val483Ala	T	C
Ethambutol	NC_000962.3	764817	rpoC_p.Val483Gly	T	G
Ethambutol	NC_000962.3	764817	rpoC_p.Val483Gly	TG	GT
Ethambutol	NC_000962.3	764817	rpoC_p.Val483Gly	TG	GC
Ethambutol	NC_000962.3	764817	rpoC_p.Val483Gly	TG	GA
Ethambutol	NC_000962.3	2802671
Ethambutol	NC_000962.3	4249583	embB_p.Asp1024Asn	GAC	AAT
Ethambutol	NC_000962.3	4249583	embB_p.Asp1024Asn	G	A
Ethambutol	NC_000962.3	2289213	pncA_LoF	TG	T	Pyrazinamide	pncA	LoF	LoF		1) Assoc w R
Ethambutol	NC_000962.3	2289213	pncA_p.Gln10Arg	TG	CT	Pyrazinamide	pncA	p.Gln10Arg	missense_variant		1) Assoc w R
Ethambutol	NC_000962.3	2289213	pncA_p.Gln10Arg	T	C	Pyrazinamide	pncA	p.Gln10Arg	missense_variant		1) Assoc w R
Ethambutol	NC_000962.3	2289213	pncA_p.Gln10Leu	TG	AA
Ethambutol	NC_000962.3	2289213	pncA_p.Gln10Leu	T	A
Ethambutol	NC_000962.3	2289213	pncA_p.Gln10Pro	T	G	Pyrazinamide	pncA	p.Gln10Pro	missense_variant		1) Assoc w R
Ethambutol	NC_000962.3	1472362	rrs_n.517C>T	C	T	Amikacin	rrs	n.517C>T	non_coding_transcript_exon_variant		5) Not assoc w R
Ethambutol	NC_000962.3	1472362	rrs_n.517C>T	C	T	Capreomycin	rrs	n.517C>T	non_coding_transcript_exon_variant		5) Not assoc w R
Ethambutol	NC_000962.3	1472362	rrs_n.517C>T	C	T	Streptomycin	rrs	n.517C>T	non_coding_transcript_exon_variant		1) Assoc w R
Ethambutol	NC_000962.3	4247730	embB_p.Gly406Ala	G	C	Ethambutol	embB	p.Gly406Ala	missense_variant		1) Assoc w R
Ethambutol	NC_000962.3	4247730	embB_p.Gly406Ala	GC	CA	Ethambutol	embB	p.Gly406Ala	missense_variant		1) Assoc w R
Ethambutol	NC_000962.3	4247730	embB_p.Gly406Ala	GC	CG	Ethambutol	embB	p.Gly406Ala	missense_variant		1) Assoc w R
Ethambutol	NC_000962.3	4247730	embB_p.Gly406Ala	GC	CT	Ethambutol	embB	p.Gly406Ala	missense_variant		1) Assoc w R
Ethambutol	NC_000962.3	4247730	embB_p.Gly406Asp	G	A	Ethambutol	embB	p.Gly406Asp	missense_variant		1) Assoc w R
Ethambutol	NC_000962.3	4247730	embB_p.Gly406Asp	GC	AT	Ethambutol	embB	p.Gly406Asp	missense_variant		1) Assoc w R
Ethambutol	NC_000962.3	4247730	embB_p.Gly406Val	GC	TT
Ethambutol	NC_000962.3	4247730	embB_p.Gly406Val	G	T
Ethambutol	NC_000962.3	4247730	embB_p.Gly406Val	GC	TA
Ethambutol	NC_000962.3	4247730	embB_p.Gly406Val	GC	TG
Ethambutol	NC_000962.3	2715346	eis_c.-14C>T	GGC	AGG	Amikacin	eis	c.-14C>T	upstream_gene_variant	WHO-endorsed gDST assay	2) Assoc w R - Interim
Ethambutol	NC_000962.3	2715346	eis_c.-14C>T	GGC	AGG	Kanamycin	eis	c.-14C>T	upstream_gene_variant		1) Assoc w R
Ethambutol	NC_000962.3	2715346	eis_c.-14C>T	G	A	Amikacin	eis	c.-14C>T	upstream_gene_variant	WHO-endorsed gDST assay	2) Assoc w R - Interim
Ethambutol	NC_000962.3	2715346	eis_c.-14C>T	G	A	Kanamycin	eis	c.-14C>T	upstream_gene_variant		1) Assoc w R
Ethambutol	NC_000962.3	2715346	eis_c.-16G>C	GGC	AGG
Ethambutol	NC_000962.3	761139	rpoB_p.His445_Lys446delinsGln	CACA	C	Rifampicin	rpoB	p.His445_Lys446delinsGln	inframe_deletion	RRDR	2) Assoc w R - Interim
Ethambutol	NC_000962.3	761139	rpoB_p.His445Arg	CAC	AGA	Rifampicin	rpoB	p.His445Arg	missense_variant		1) Assoc w R
Ethambutol	NC_000962.3	761139	rpoB_p.His445Arg	CAC	AGG	Rifampicin	rpoB	p.His445Arg	missense_variant		1) Assoc w R
Ethambutol	NC_000962.3	761139	rpoB_p.His445Asn	CAC	AAT	Rifampicin	rpoB	p.His445Asn	missense_variant	Borderline	1) Assoc w R
Ethambutol	NC_000962.3	761139	rpoB_p.His445Asn	C	A	Rifampicin	rpoB	p.His445Asn	missense_variant	Borderline	1) Assoc w R
Ethambutol	NC_000962.3	761139	rpoB_p.His445Asp	CAC	GAT	Rifampicin	rpoB	p.His445Asp	missense_variant		1) Assoc w R
Ethambutol	NC_000962.3	761139	rpoB_p.His445Asp	C	G	Rifampicin	rpoB	p.His445Asp	missense_variant		1) Assoc w R
Ethambutol	NC_000962.3	761139	rpoB_p.His445Cys	CAC	TGT	Rifampicin	rpoB	p.His445Cys	missense_variant		1) Assoc w R
Ethambutol	NC_000962.3	761139	rpoB_p.His445Cys	CA	TG	Rifampicin	rpoB	p.His445Cys	missense_variant		1) Assoc w R
Ethambutol	NC_000962.3	761139	rpoB_p.His445Gly	CAC	GGA	Rifampicin	rpoB	p.His445Gly	missense_variant	RRDR	2) Assoc w R - Interim
Ethambutol	NC_000962.3	761139	rpoB_p.His445Gly	CAC	GGT	Rifampicin	rpoB	p.His445Gly	missense_variant	RRDR	2) Assoc w R - Interim
Ethambutol	NC_000962.3	761139	rpoB_p.His445Gly	CAC	GGG	Rifampicin	rpoB	p.His445Gly	missense_variant	RRDR	2) Assoc w R - Interim
Ethambutol	NC_000962.3	761139	rpoB_p.His445Gly	CA	GG	Rifampicin	rpoB	p.His445Gly	missense_variant	RRDR	2) Assoc w R - Interim
Ethambutol	NC_000962.3	761139	rpoB_p.His445Leu	CAC	TTA	Rifampicin	rpoB	p.His445Leu	missense_variant		1) Assoc w R
Ethambutol	NC_000962.3	761139	rpoB_p.His445Leu	CAC	TTG	Rifampicin	rpoB	p.His445Leu	missense_variant		1) Assoc w R
Ethambutol	NC_000962.3	761139	rpoB_p.His445Phe	CAC	TTT	Rifampicin	rpoB	p.His445Phe	missense_variant	RRDR	2) Assoc w R - Interim
Ethambutol	NC_000962.3	761139	rpoB_p.His445Phe	CA	TT	Rifampicin	rpoB	p.His445Phe	missense_variant	RRDR	2) Assoc w R - Interim
Ethambutol	NC_000962.3	761139	rpoB_p.His445Ser	CA	TC	Rifampicin	rpoB	p.His445Ser	missense_variant	Borderline	1) Assoc w R
Ethambutol	NC_000962.3	761139	rpoB_p.His445Ser	CAC	TCG	Rifampicin	rpoB	p.His445Ser	missense_variant	Borderline	1) Assoc w R
Ethambutol	NC_000962.3	761139	rpoB_p.His445Ser	CA	AG	Rifampicin	rpoB	p.His445Ser	missense_variant	Borderline	1) Assoc w R
Ethambutol	NC_000962.3	761139	rpoB_p.His445Ser	CAC	AGT	Rifampicin	rpoB	p.His445Ser	missense_variant	Borderline	1) Assoc w R
Ethambutol	NC_000962.3	761139	rpoB_p.His445Ser	CAC	TCT	Rifampicin	rpoB	p.His445Ser	missense_variant	Borderline	1) Assoc w R
Ethambutol	NC_000962.3	761139	rpoB_p.His445Ser	CAC	TCA	Rifampicin	rpoB	p.His445Ser	missense_variant	Borderline	1) Assoc w R
Ethambutol	NC_000962.3	761139	rpoB_p.His445Ser	CACA	TCCC	Rifampicin	rpoB	p.His445Ser	missense_variant	Borderline	1) Assoc w R
Ethambutol	NC_000962.3	761139	rpoB_p.His445Thr	CAC	ACA	Rifampicin	rpoB	p.His445Thr	missense_variant	RRDR	2) Assoc w R - Interim
Ethambutol	NC_000962.3	761139	rpoB_p.His445Thr	CAC	ACT	Rifampicin	rpoB	p.His445Thr	missense_variant	RRDR	2) Assoc w R - Interim
Ethambutol	NC_000962.3	761139	rpoB_p.His445Thr	CA	AC	Rifampicin	rpoB	p.His445Thr	missense_variant	RRDR	2) Assoc w R - Interim
Ethambutol	NC_000962.3	761139	rpoB_p.His445Thr	CAC	ACG	Rifampicin	rpoB	p.His445Thr	missense_variant	RRDR	2) Assoc w R - Interim
Ethambutol	NC_000962.3	761139	rpoB_p.His445Tyr	CAC	TAT	Rifampicin	rpoB	p.His445Tyr	missense_variant		1) Assoc w R
Ethambutol	NC_000962.3	761139	rpoB_p.His445Tyr	C	T	Rifampicin	rpoB	p.His445Tyr	missense_variant		1) Assoc w R
Ethambutol	NC_000962.3	761139	rpoB_p.Lys446Gln	CACA	TCCC	Rifampicin	rpoB	p.Lys446Gln	missense_variant	RRDR	2) Assoc w R - Interim
Ethambutol	NC_000962.3	4247574	embB_p.Asp354Ala	AC	CA	Ethambutol	embB	p.Asp354Ala	missense_variant		1) Assoc w R
Ethambutol	NC_000962.3	4247574	embB_p.Asp354Ala	A	C	Ethambutol	embB	p.Asp354Ala	missense_variant		1) Assoc w R
Ethambutol	NC_000962.3	4247574	embB_p.Asp354Ala	AC	CG	Ethambutol	embB	p.Asp354Ala	missense_variant		1) Assoc w R
Ethambutol	NC_000962.3	4247574	embB_p.Asp354Ala	AC	CT	Ethambutol	embB	p.Asp354Ala	missense_variant		1) Assoc w R
Ethambutol	NC_000962.3	4247574	embB_p.Asp354Ala	ACCT	CCCG	Ethambutol	embB	p.Asp354Ala	missense_variant		1) Assoc w R
Ethambutol	NC_000962.3	4247574	embB_p.Asp354Gly	AC	GG
Ethambutol	NC_000962.3	4247574	embB_p.Asp354Gly	A	G
Ethambutol	NC_000962.3	4247574	embB_p.Asp354Gly	AC	GT
Ethambutol	NC_000962.3	4247574	embB_p.Asp354Gly	AC	GA
Ethambutol	NC_000962.3	4247574	embB_p.Leu355Arg	ACCT	CCCG
Ethambutol	NC_000962.3	3738857
Ethambutol	NC_000962.3	1386010
Ethambutol	NC_000962.3	2424114
Ethambutol	NC_000962.3	2289096	pncA_p.Asp49Ala	T	G	Pyrazinamide	pncA	p.Asp49Ala	missense_variant		1) Assoc w R
Ethambutol	NC_000962.3	2289096	pncA_p.Asp49Gly	T	C	Pyrazinamide	pncA	p.Asp49Gly	missense_variant		1) Assoc w R
Ethambutol	NC_000962.3	761109	rpoB_p.Asp435_Gln436delinsGlu	GACC	G	Rifampicin	rpoB	p.Asp435_Gln436delinsGlu	inframe_deletion	RRDR	2) Assoc w R - Interim
Ethambutol	NC_000962.3	761109	rpoB_p.Asp435Asn	GAC	AAT	Rifampicin	rpoB	p.Asp435Asn	missense_variant	RRDR	2) Assoc w R - Interim
Ethambutol	NC_000962.3	761109	rpoB_p.Asp435Asn	G	A	Rifampicin	rpoB	p.Asp435Asn	missense_variant	RRDR	2) Assoc w R - Interim
Ethambutol	NC_000962.3	761109	rpoB_p.Asp435His	G	C	Rifampicin	rpoB	p.Asp435His	missense_variant	RRDR	2) Assoc w R - Interim
Ethambutol	NC_000962.3	761109	rpoB_p.Asp435His	GAC	CAT	Rifampicin	rpoB	p.Asp435His	missense_variant	RRDR	2) Assoc w R - Interim
Ethambutol	NC_000962.3	761109	rpoB_p.Asp435Leu	GAC	CTG	Rifampicin	rpoB	p.Asp435Leu	missense_variant	RRDR	2) Assoc w R - Interim
Ethambutol	NC_000962.3	761109	rpoB_p.Asp435Leu	GAC	TTG	Rifampicin	rpoB	p.Asp435Leu	missense_variant	RRDR	2) Assoc w R - Interim
Ethambutol	NC_000962.3	761109	rpoB_p.Asp435Leu	GAC	CTA	Rifampicin	rpoB	p.Asp435Leu	missense_variant	RRDR	2) Assoc w R - Interim
Ethambutol	NC_000962.3	761109	rpoB_p.Asp435Leu	GAC	CTT	Rifampicin	rpoB	p.Asp435Leu	missense_variant	RRDR	2) Assoc w R - Interim
Ethambutol	NC_000962.3	761109	rpoB_p.Asp435Leu	GAC	TTA	Rifampicin	rpoB	p.Asp435Leu	missense_variant	RRDR	2) Assoc w R - Interim
Ethambutol	NC_000962.3	761109	rpoB_p.Asp435Leu	GA	CT	Rifampicin	rpoB	p.Asp435Leu	missense_variant	RRDR	2) Assoc w R - Interim
Ethambutol	NC_000962.3	761109	rpoB_p.Asp435Phe	GA	TT	Rifampicin	rpoB	p.Asp435Phe	missense_variant		1) Assoc w R
Ethambutol	NC_000962.3	761109	rpoB_p.Asp435Phe	GAC	TTT	Rifampicin	rpoB	p.Asp435Phe	missense_variant		1) Assoc w R
Ethambutol	NC_000962.3	761109	rpoB_p.Asp435Tyr	GAC	TAT	Rifampicin	rpoB	p.Asp435Tyr	missense_variant		1) Assoc w R
Ethambutol	NC_000962.3	761109	rpoB_p.Asp435Tyr	G	T	Rifampicin	rpoB	p.Asp435Tyr	missense_variant		1) Assoc w R
Ethambutol	NC_000962.3	761109	rpoB_p.Gln436_Asn437del	GACCAGA	G	Rifampicin	rpoB	p.Gln436_Asn437del	inframe_deletion	RRDR	2) Assoc w R - Interim
Ethambutol	NC_000962.3	2289016	pncA_c.225T>C	TA	GG	Pyrazinamide	pncA	c.225T>C	synonymous_variant	Silent mutation	4) Not assoc w R - Interim
Ethambutol	NC_000962.3	2289016	pncA_p.Thr76Ala	T	C
Ethambutol	NC_000962.3	2289016	pncA_p.Thr76Pro	TA	GG	Pyrazinamide	pncA	p.Thr76Pro	missense_variant		1) Assoc w R
Ethambutol	NC_000962.3	2289016	pncA_p.Thr76Pro	T	G	Pyrazinamide	pncA	p.Thr76Pro	missense_variant		1) Assoc w R
Ethambutol	NC_000962.3	4248002	embB_p.Gln497Arg	CAG	AGA	Ethambutol	embB	p.Gln497Arg	missense_variant		1) Assoc w R
Ethambutol	NC_000962.3	4248002	embB_p.Gln497Arg	CA	AG	Ethambutol	embB	p.Gln497Arg	missense_variant		1) Assoc w R
Ethambutol	NC_000962.3	4248002	embB_p.Gln497Glu	CAG	GAA
Ethambutol	NC_000962.3	4248002	embB_p.Gln497Glu	C	G
Ethambutol	NC_000962.3	4248002	embB_p.Gln497Leu	CA	TT
Ethambutol	NC_000962.3	4248002	embB_p.Gln497Leu	CAG	TTA
Ethambutol	NC_000962.3	4248002	embB_p.Gln497Lys	CAG	AAA	Ethambutol	embB	p.Gln497Lys	missense_variant		1) Assoc w R
Ethambutol	NC_000962.3	4248002	embB_p.Gln497Lys	C	A	Ethambutol	embB	p.Gln497Lys	missense_variant		1) Assoc w R
Ethambutol	NC_000962.3	4269296	ubiA_p.Met180Val	T	C
Ethambutol	NC_000962.3	4327363	ethA_LoF	CTT	TCA	Ethionamide	ethA	LoF	LoF		1) Assoc w R
Ethambutol	NC_000962.3	4327363	ethA_LoF	CTT	TTA	Ethionamide	ethA	LoF	LoF		1) Assoc w R
Ethambutol	NC_000962.3	4327363	ethA_p.Lys37fs	CTT	C	Ethionamide	ethA	p.Lys37fs	frameshift		1) Assoc w R
Ethambutol	NC_000962.3	4327363	ethA_p.Lys37fs	CT	C	Ethionamide	ethA	p.Lys37fs	frameshift		1) Assoc w R
Ethambutol	NC_000962.3	4243190	embA_c.-42delC	GC	G
Ethambutol	NC_000962.3	4243190	embA_c.-43delGinsCC	G	CC
Ethambutol	NC_000962.3	4243190	embA_c.-43G>C	G	C
Ethambutol	NC_000962.3	4243190	embA_c.-43G>T	G	T
Ethambutol	NC_000962.3	1217655
Ethambutol	NC_000962.3	2726145	ahpC_c.-48G>A	G	A
Ethambutol	NC_000962.3	764363	rpoC_p.Gly332Arg	G	C
Ethambutol	NC_000962.3	764363	rpoC_p.Gly332Arg	GGC	CGG
Ethambutol	NC_000962.3	764363	rpoC_p.Gly332Arg	GGC	AGA
Ethambutol	NC_000962.3	764363	rpoC_p.Gly332Arg	GGC	CGA
Ethambutol	NC_000962.3	764363	rpoC_p.Gly332Arg	GGC	CGT
Ethambutol	NC_000962.3	764363	rpoC_p.Gly332Arg	GGC	AGG
Ethambutol	NC_000962.3	764363	rpoC_p.Gly332Cys	GGC	TGT
Ethambutol	NC_000962.3	764363	rpoC_p.Gly332Cys	G	T
Ethambutol	NC_000962.3	764363	rpoC_p.Gly332Ser	GGC	TCG
Ethambutol	NC_000962.3	764363	rpoC_p.Gly332Ser	GGC	TCT
Ethambutol	NC_000962.3	764363	rpoC_p.Gly332Ser	GGC	TCA
Ethambutol	NC_000962.3	764363	rpoC_p.Gly332Ser	G	A
Ethambutol	NC_000962.3	764363	rpoC_p.Gly332Ser	GGC	AGT
Ethambutol	NC_000962.3	764363	rpoC_p.Gly332Ser	GG	TC
Ethambutol	NC_000962.3	1774712
Ethambutol	NC_000962.3	1365837
Ethambutol	NC_000962.3	1091847
Ethambutol	NC_000962.3	1191376
Ethionamide	NC_000962.3	1473246	rrs_n.1401A>G	A	G	Amikacin	rrs	n.1401A>G	non_coding_transcript_exon_variant		1) Assoc w R
Ethionamide	NC_000962.3	1473246	rrs_n.1401A>G	A	G	Kanamycin	rrs	n.1401A>G	non_coding_transcript_exon_variant		1) Assoc w R
Ethionamide	NC_000962.3	1473246	rrs_n.1401A>G	A	G	Capreomycin	rrs	n.1401A>G	non_coding_transcript_exon_variant		1) Assoc w R
Ethionamide	NC_000962.3	1673425	inhA_c.-777C>T	C	T	Isoniazid	inhA	c.-777C>T	upstream_gene_variant		1) Assoc w R
Ethionamide	NC_000962.3	1673425	inhA_c.-777C>T	C	T	Ethionamide	inhA	c.-777C>T	upstream_gene_variant		1) Assoc w R
Ethionamide	NC_000962.3	4327484	ethA_c.-11A>C	T	G
Ethionamide	NC_000962.3	4327484	ethA_c.-11A>G	T	C
Ethionamide	NC_000962.3	4327484	ethA_c.-11A>T	T	A
Ethionamide	NC_000962.3	4247429	embB_p.Met306Leu	A	C	Ethambutol	embB	p.Met306Leu	missense_variant		1) Assoc w R
Ethionamide	NC_000962.3	4247429	embB_p.Met306Leu	ATG	CTA	Ethambutol	embB	p.Met306Leu	missense_variant		1) Assoc w R
Ethionamide	NC_000962.3	4247429	embB_p.Met306Leu	ATG	CTC	Ethambutol	embB	p.Met306Leu	missense_variant		1) Assoc w R
Ethionamide	NC_000962.3	4247429	embB_p.Met306Leu	ATG	TTA	Ethambutol	embB	p.Met306Leu	missense_variant		1) Assoc w R
Ethionamide	NC_000962.3	4247429	embB_p.Met306Leu	ATG	CTT	Ethambutol	embB	p.Met306Leu	missense_variant		1) Assoc w R
Ethionamide	NC_000962.3	4247429	embB_p.Met306Leu	A	T	Ethambutol	embB	p.Met306Leu	missense_variant		1) Assoc w R
Ethionamide	NC_000962.3	4247429	embB_p.Met306Val	ATG	GTT	Ethambutol	embB	p.Met306Val	missense_variant		1) Assoc w R
Ethionamide	NC_000962.3	4247429	embB_p.Met306Val	ATG	GTC	Ethambutol	embB	p.Met306Val	missense_variant		1) Assoc w R
Ethionamide	NC_000962.3	4247429	embB_p.Met306Val	ATG	GTA	Ethambutol	embB	p.Met306Val	missense_variant		1) Assoc w R
Ethionamide	NC_000962.3	4247429	embB_p.Met306Val	A	G	Ethambutol	embB	p.Met306Val	missense_variant		1) Assoc w R
Ethionamide	NC_000962.3	761161	rpoB_p.Leu452Pro	TG	CA	Rifampicin	rpoB	p.Leu452Pro	missense_variant		1) Assoc w R
Ethionamide	NC_000962.3	761161	rpoB_p.Leu452Pro	TG	CC	Rifampicin	rpoB	p.Leu452Pro	missense_variant		1) Assoc w R
Ethionamide	NC_000962.3	761161	rpoB_p.Leu452Pro	T	C	Rifampicin	rpoB	p.Leu452Pro	missense_variant		1) Assoc w R
Ethionamide	NC_000962.3	761161	rpoB_p.Leu452Pro	TG	CT	Rifampicin	rpoB	p.Leu452Pro	missense_variant		1) Assoc w R
Ethionamide	NC_000962.3	7570	gyrA_p.Ala90Glu	CGT	AGC
Ethionamide	NC_000962.3	7570	gyrA_p.Ala90Glu	CG	AA
Ethionamide	NC_000962.3	7570	gyrA_p.Ala90Glu	C	A
Ethionamide	NC_000962.3	7570	gyrA_p.Ala90Gly	CG	GC	Levofloxacin	gyrA	p.Ala90Gly	missense_variant	Literature evidence (PMID 28137812)	4) Not assoc w R - Interim
Ethionamide	NC_000962.3	7570	gyrA_p.Ala90Gly	CG	GC	Moxifloxacin	gyrA	p.Ala90Gly	missense_variant	Literature evidence (PMID 28137812)	4) Not assoc w R - Interim
Ethionamide	NC_000962.3	7570	gyrA_p.Ala90Gly	CG	GT	Levofloxacin	gyrA	p.Ala90Gly	missense_variant	Literature evidence (PMID 28137812)	4) Not assoc w R - Interim
Ethionamide	NC_000962.3	7570	gyrA_p.Ala90Gly	CG	GT	Moxifloxacin	gyrA	p.Ala90Gly	missense_variant	Literature evidence (PMID 28137812)	4) Not assoc w R - Interim
Ethionamide	NC_000962.3	7570	gyrA_p.Ala90Gly	CG	GA	Levofloxacin	gyrA	p.Ala90Gly	missense_variant	Literature evidence (PMID 28137812)	4) Not assoc w R - Interim
Ethionamide	NC_000962.3	7570	gyrA_p.Ala90Gly	CG	GA	Moxifloxacin	gyrA	p.Ala90Gly	missense_variant	Literature evidence (PMID 28137812)	4) Not assoc w R - Interim
Ethionamide	NC_000962.3	7570	gyrA_p.Ala90Gly	C	G	Levofloxacin	gyrA	p.Ala90Gly	missense_variant	Literature evidence (PMID 28137812)	4) Not assoc w R - Interim
Ethionamide	NC_000962.3	7570	gyrA_p.Ala90Gly	C	G	Moxifloxacin	gyrA	p.Ala90Gly	missense_variant	Literature evidence (PMID 28137812)	4) Not assoc w R - Interim
Ethionamide	NC_000962.3	7570	gyrA_p.Ala90Val	C	T	Moxifloxacin	gyrA	p.Ala90Val	missense_variant		1) Assoc w R
Ethionamide	NC_000962.3	7570	gyrA_p.Ala90Val	C	T	Levofloxacin	gyrA	p.Ala90Val	missense_variant		1) Assoc w R
Ethionamide	NC_000962.3	7570	gyrA_p.Ala90Val	CG	TC	Moxifloxacin	gyrA	p.Ala90Val	missense_variant		1) Assoc w R
Ethionamide	NC_000962.3	7570	gyrA_p.Ala90Val	CG	TC	Levofloxacin	gyrA	p.Ala90Val	missense_variant		1) Assoc w R
Ethionamide	NC_000962.3	7570	gyrA_p.Ala90Val	CG	TT	Moxifloxacin	gyrA	p.Ala90Val	missense_variant		1) Assoc w R
Ethionamide	NC_000962.3	7570	gyrA_p.Ala90Val	CG	TT	Levofloxacin	gyrA	p.Ala90Val	missense_variant		1) Assoc w R
Ethionamide	NC_000962.3	7570	gyrA_p.Ala90Val	CGT	TGC	Moxifloxacin	gyrA	p.Ala90Val	missense_variant		1) Assoc w R
Ethionamide	NC_000962.3	7570	gyrA_p.Ala90Val	CGT	TGC	Levofloxacin	gyrA	p.Ala90Val	missense_variant		1) Assoc w R
Ethionamide	NC_000962.3	7570	gyrA_p.Ala90Val	CG	TA	Moxifloxacin	gyrA	p.Ala90Val	missense_variant		1) Assoc w R
Ethionamide	NC_000962.3	7570	gyrA_p.Ala90Val	CG	TA	Levofloxacin	gyrA	p.Ala90Val	missense_variant		1) Assoc w R
Ethionamide	NC_000962.3	7570	gyrA_p.Ser91Pro	CGT	TGC	Levofloxacin	gyrA	p.Ser91Pro	missense_variant		1) Assoc w R
Ethionamide	NC_000962.3	7570	gyrA_p.Ser91Pro	CGT	TGC	Moxifloxacin	gyrA	p.Ser91Pro	missense_variant		1) Assoc w R
Ethionamide	NC_000962.3	7570	gyrA_p.Ser91Pro	CGT	AGC	Levofloxacin	gyrA	p.Ser91Pro	missense_variant		1) Assoc w R
Ethionamide	NC_000962.3	7570	gyrA_p.Ser91Pro	CGT	AGC	Moxifloxacin	gyrA	p.Ser91Pro	missense_variant		1) Assoc w R
Ethionamide	NC_000962.3	7585	gyrA_c.286C>T	GCC	CGT	Levofloxacin	gyrA	c.286C>T	synonymous_variant	Silent mutation	4) Not assoc w R - Interim
Ethionamide	NC_000962.3	7585	gyrA_c.286C>T	GCC	CGT	Moxifloxacin	gyrA	c.286C>T	synonymous_variant	Silent mutation	4) Not assoc w R - Interim
Ethionamide	NC_000962.3	7585	gyrA_c.286C>T	GCC	CAT	Levofloxacin	gyrA	c.286C>T	synonymous_variant	Silent mutation	4) Not assoc w R - Interim
Ethionamide	NC_000962.3	7585	gyrA_c.286C>T	GCC	CAT	Moxifloxacin	gyrA	c.286C>T	synonymous_variant	Silent mutation	4) Not assoc w R - Interim
Ethionamide	NC_000962.3	7585	gyrA_c.286C>T	GCC	CCT	Levofloxacin	gyrA	c.286C>T	synonymous_variant	Silent mutation	4) Not assoc w R - Interim
Ethionamide	NC_000962.3	7585	gyrA_c.286C>T	GCC	CCT	Moxifloxacin	gyrA	c.286C>T	synonymous_variant	Silent mutation	4) Not assoc w R - Interim
Ethionamide	NC_000962.3	7585	gyrA_c.288G>C	GCCTGGTGCGC	CTCTCGTCCGG	Moxifloxacin	gyrA	c.288G>C	synonymous_variant	Silent mutation	4) Not assoc w R - Interim
Ethionamide	NC_000962.3	7585	gyrA_c.288G>C	GCCTGGTGCGC	CTCTCGTCCGG	Levofloxacin	gyrA	c.288G>C	synonymous_variant	Silent mutation	4) Not assoc w R - Interim
Ethionamide	NC_000962.3	7585	gyrA_c.288G>C	GCCTG	CTCTC	Moxifloxacin	gyrA	c.288G>C	synonymous_variant	Silent mutation	4) Not assoc w R - Interim
Ethionamide	NC_000962.3	7585	gyrA_c.288G>C	GCCTG	CTCTC	Levofloxacin	gyrA	c.288G>C	synonymous_variant	Silent mutation	4) Not assoc w R - Interim
Ethionamide	NC_000962.3	7585	gyrA_c.291G>C	GCCTGGTGCGC	CTCTCGTCCGG	Moxifloxacin	gyrA	c.291G>C	synonymous_variant	Silent mutation	4) Not assoc w R - Interim
Ethionamide	NC_000962.3	7585	gyrA_c.291G>C	GCCTGGTGCGC	CTCTCGTCCGG	Levofloxacin	gyrA	c.291G>C	synonymous_variant	Silent mutation	4) Not assoc w R - Interim
Ethionamide	NC_000962.3	7585	gyrA_c.294C>G	GCCTGGTGCGC	CTCTCGTCCGG
Ethionamide	NC_000962.3	7585	gyrA_p.Ser95Thr	GCCTGGTGCGC	CTCTCGTCCGG	Moxifloxacin	gyrA	p.Ser95Thr	missense_variant		5) Not assoc w R
Ethionamide	NC_000962.3	7585	gyrA_p.Ser95Thr	GCCTGGTGCGC	CTCTCGTCCGG	Levofloxacin	gyrA	p.Ser95Thr	missense_variant		5) Not assoc w R
Ethionamide	NC_000962.3	7585	gyrA_p.Ser95Thr	GCC	CGT	Moxifloxacin	gyrA	p.Ser95Thr	missense_variant		5) Not assoc w R
Ethionamide	NC_000962.3	7585	gyrA_p.Ser95Thr	GCC	CGT	Levofloxacin	gyrA	p.Ser95Thr	missense_variant		5) Not assoc w R
Ethionamide	NC_000962.3	7585	gyrA_p.Ser95Thr	GC	CG	Moxifloxacin	gyrA	p.Ser95Thr	missense_variant		5) Not assoc w R
Ethionamide	NC_000962.3	7585	gyrA_p.Ser95Thr	GC	CG	Levofloxacin	gyrA	p.Ser95Thr	missense_variant		5) Not assoc w R
Ethionamide	NC_000962.3	7585	gyrA_p.Ser95Thr	GCC	CAT	Moxifloxacin	gyrA	p.Ser95Thr	missense_variant		5) Not assoc w R
Ethionamide	NC_000962.3	7585	gyrA_p.Ser95Thr	GCC	CAT	Levofloxacin	gyrA	p.Ser95Thr	missense_variant		5) Not assoc w R
Ethionamide	NC_000962.3	7585	gyrA_p.Ser95Thr	GCCTG	CTCTC	Moxifloxacin	gyrA	p.Ser95Thr	missense_variant		5) Not assoc w R
Ethionamide	NC_000962.3	7585	gyrA_p.Ser95Thr	GCCTG	CTCTC	Levofloxacin	gyrA	p.Ser95Thr	missense_variant		5) Not assoc w R
Ethionamide	NC_000962.3	7585	gyrA_p.Ser95Thr	GC	CT	Moxifloxacin	gyrA	p.Ser95Thr	missense_variant		5) Not assoc w R
Ethionamide	NC_000962.3	7585	gyrA_p.Ser95Thr	GC	CT	Levofloxacin	gyrA	p.Ser95Thr	missense_variant		5) Not assoc w R
Ethionamide	NC_000962.3	7585	gyrA_p.Ser95Thr	GC	CA	Moxifloxacin	gyrA	p.Ser95Thr	missense_variant		5) Not assoc w R
Ethionamide	NC_000962.3	7585	gyrA_p.Ser95Thr	GC	CA	Levofloxacin	gyrA	p.Ser95Thr	missense_variant		5) Not assoc w R
Ethionamide	NC_000962.3	7585	gyrA_p.Ser95Thr	GCC	CCT	Moxifloxacin	gyrA	p.Ser95Thr	missense_variant		5) Not assoc w R
Ethionamide	NC_000962.3	7585	gyrA_p.Ser95Thr	GCC	CCT	Levofloxacin	gyrA	p.Ser95Thr	missense_variant		5) Not assoc w R
Ethionamide	NC_000962.3	7585	gyrA_p.Ser95Thr	G	C	Moxifloxacin	gyrA	p.Ser95Thr	missense_variant		5) Not assoc w R
Ethionamide	NC_000962.3	7585	gyrA_p.Ser95Thr	G	C	Levofloxacin	gyrA	p.Ser95Thr	missense_variant		5) Not assoc w R
Ethionamide	NC_000962.3	809840
Ethionamide	NC_000962.3	3934542
Ethionamide	NC_000962.3	766485	rpoC_p.Val1039Ala	T	C
Ethionamide	NC_000962.3	766485	rpoC_p.Val1039Ala	TA	CT
Ethionamide	NC_000962.3	766485	rpoC_p.Val1039Ala	TA	CC
Ethionamide	NC_000962.3	766485	rpoC_p.Val1039Ala	TA	CG
Ethionamide	NC_000962.3	766485	rpoC_p.Val1039Gly	T	G
Ethionamide	NC_000962.3	766485	rpoC_p.Val1039Gly	TA	GT
Ethionamide	NC_000962.3	766485	rpoC_p.Val1039Gly	TA	GC
Ethionamide	NC_000962.3	766485	rpoC_p.Val1039Gly	TA	GG
Ethionamide	NC_000962.3	4094346
Ethionamide	NC_000962.3	623975
Ethionamide	NC_000962.3	105050
Ethionamide	NC_000962.3	1833909	rpsA_p.Asp123Ala	A	C
Ethionamide	NC_000962.3	1833909	rpsA_p.Asp123Ala	AC	CG
Ethionamide	NC_000962.3	1833909	rpsA_p.Asp123Ala	AC	CA
Ethionamide	NC_000962.3	1833909	rpsA_p.Asp123Ala	AC	CT
Ethionamide	NC_000962.3	3941276
Ethionamide	NC_000962.3	7581	gyrA_p.Asp94Asn	GAC	AAT	Levofloxacin	gyrA	p.Asp94Asn	missense_variant		1) Assoc w R
Ethionamide	NC_000962.3	7581	gyrA_p.Asp94Asn	GAC	AAT	Moxifloxacin	gyrA	p.Asp94Asn	missense_variant		1) Assoc w R
Ethionamide	NC_000962.3	7581	gyrA_p.Asp94Asn	G	A	Levofloxacin	gyrA	p.Asp94Asn	missense_variant		1) Assoc w R
Ethionamide	NC_000962.3	7581	gyrA_p.Asp94Asn	G	A	Moxifloxacin	gyrA	p.Asp94Asn	missense_variant		1) Assoc w R
Ethionamide	NC_000962.3	7581	gyrA_p.Asp94His	GAC	CAT	Moxifloxacin	gyrA	p.Asp94His	missense_variant		1) Assoc w R
Ethionamide	NC_000962.3	7581	gyrA_p.Asp94His	GAC	CAT	Levofloxacin	gyrA	p.Asp94His	missense_variant		1) Assoc w R
Ethionamide	NC_000962.3	7581	gyrA_p.Asp94His	G	C	Moxifloxacin	gyrA	p.Asp94His	missense_variant		1) Assoc w R
Ethionamide	NC_000962.3	7581	gyrA_p.Asp94His	G	C	Levofloxacin	gyrA	p.Asp94His	missense_variant		1) Assoc w R
Ethionamide	NC_000962.3	7581	gyrA_p.Asp94Leu	GACAG	CTCAC
Ethionamide	NC_000962.3	7581	gyrA_p.Asp94Phe	GA	TT
Ethionamide	NC_000962.3	7581	gyrA_p.Asp94Phe	GACAG	TTCAC
Ethionamide	NC_000962.3	7581	gyrA_p.Asp94Phe	GAC	TTT
Ethionamide	NC_000962.3	7581	gyrA_p.Asp94Tyr	G	T	Levofloxacin	gyrA	p.Asp94Tyr	missense_variant		1) Assoc w R
Ethionamide	NC_000962.3	7581	gyrA_p.Asp94Tyr	G	T	Moxifloxacin	gyrA	p.Asp94Tyr	missense_variant		1) Assoc w R
Ethionamide	NC_000962.3	7581	gyrA_p.Asp94Tyr	GAC	TAT	Levofloxacin	gyrA	p.Asp94Tyr	missense_variant		1) Assoc w R
Ethionamide	NC_000962.3	7581	gyrA_p.Asp94Tyr	GAC	TAT	Moxifloxacin	gyrA	p.Asp94Tyr	missense_variant		1) Assoc w R
Ethionamide	NC_000962.3	7581	gyrA_p.Ser95Thr	GACAG	TTCAC	Moxifloxacin	gyrA	p.Ser95Thr	missense_variant		5) Not assoc w R
Ethionamide	NC_000962.3	7581	gyrA_p.Ser95Thr	GACAG	TTCAC	Levofloxacin	gyrA	p.Ser95Thr	missense_variant		5) Not assoc w R
Ethionamide	NC_000962.3	7581	gyrA_p.Ser95Thr	GACAG	CTCAC	Moxifloxacin	gyrA	p.Ser95Thr	missense_variant		5) Not assoc w R
Ethionamide	NC_000962.3	7581	gyrA_p.Ser95Thr	GACAG	CTCAC	Levofloxacin	gyrA	p.Ser95Thr	missense_variant		5) Not assoc w R
Ethionamide	NC_000962.3	1918137	tlyA_LoF	A	AG	Capreomycin	tlyA	LoF	LoF		1) Assoc w R
Ethionamide	NC_000962.3	1918137	tlyA_p.His68fs	A	AGC	Capreomycin	tlyA	p.His68fs	frameshift	Indel frameshift or premature stop codon (LoF)	2) Assoc w R - Interim
Ethionamide	NC_000962.3	1040009
Ethionamide	NC_000962.3	4307179
Ethionamide	NC_000962.3	3379432
Ethionamide	NC_000962.3	3521253
Ethionamide	NC_000962.3	4243217	embA_c.-16C>A	C	A
Ethionamide	NC_000962.3	4243217	embA_c.-16C>G	C	G
Ethionamide	NC_000962.3	4243217	embA_c.-16C>T	C	T
Ethionamide	NC_000962.3	2867298
Ethionamide	NC_000962.3	39030
Ethionamide	NC_000962.3	4037187
Ethionamide	NC_000962.3	2074514
Ethionamide	NC_000962.3	4408100	gid_LoF	GCC	G	Streptomycin	gid	LoF	LoF		1) Assoc w R
Ethionamide	NC_000962.3	4408100	gid_p.Gly30fs	GCCCCCGCTCCACAC	G	Streptomycin	gid	p.Gly30fs	frameshift	Indel frameshift or premature stop codon (LoF)	2) Assoc w R - Interim
Ethionamide	NC_000962.3	4408100	gid_p.Leu35fs	GC	G	Streptomycin	gid	p.Leu35fs	frameshift	Evidence from ALL dataset only	2) Assoc w R - Interim
Ethionamide	NC_000962.3	4408100	gid_p.Leu35fs	G	GC	Streptomycin	gid	p.Leu35fs	frameshift	Evidence from ALL dataset only	2) Assoc w R - Interim
Ethionamide	NC_000962.3	4408100	gid_p.Leu35Met	G	T
Ethionamide	NC_000962.3	104915
Ethionamide	NC_000962.3	764916	rpoC_p.Leu516Pro	T	C
Ethionamide	NC_000962.3	764916	rpoC_p.Leu516Pro	TG	CC
Ethionamide	NC_000962.3	764916	rpoC_p.Leu516Pro	TG	CT
Ethionamide	NC_000962.3	764916	rpoC_p.Leu516Pro	TG	CA
Ethionamide	NC_000962.3	4249583	embB_p.Asp1024Asn	GAC	AAT
Ethionamide	NC_000962.3	4249583	embB_p.Asp1024Asn	G	A
Ethionamide	NC_000962.3	3928207
Ethionamide	NC_000962.3	3840952
Ethionamide	NC_000962.3	4137219
Ethionamide	NC_000962.3	761140	rpoB_p.His445Arg	AC	GG	Rifampicin	rpoB	p.His445Arg	missense_variant		1) Assoc w R
Ethionamide	NC_000962.3	761140	rpoB_p.His445Arg	AC	GT	Rifampicin	rpoB	p.His445Arg	missense_variant		1) Assoc w R
Ethionamide	NC_000962.3	761140	rpoB_p.His445Arg	A	G	Rifampicin	rpoB	p.His445Arg	missense_variant		1) Assoc w R
Ethionamide	NC_000962.3	761140	rpoB_p.His445Arg	AC	GA	Rifampicin	rpoB	p.His445Arg	missense_variant		1) Assoc w R
Ethionamide	NC_000962.3	761140	rpoB_p.His445Leu	AC	TG	Rifampicin	rpoB	p.His445Leu	missense_variant		1) Assoc w R
Ethionamide	NC_000962.3	761140	rpoB_p.His445Leu	AC	TA	Rifampicin	rpoB	p.His445Leu	missense_variant		1) Assoc w R
Ethionamide	NC_000962.3	761140	rpoB_p.His445Leu	A	T	Rifampicin	rpoB	p.His445Leu	missense_variant		1) Assoc w R
Ethionamide	NC_000962.3	761140	rpoB_p.His445Leu	AC	TT	Rifampicin	rpoB	p.His445Leu	missense_variant		1) Assoc w R
Ethionamide	NC_000962.3	761140	rpoB_p.His445Pro	A	C	Rifampicin	rpoB	p.His445Pro	missense_variant	RRDR	2) Assoc w R - Interim
Ethionamide	NC_000962.3	761140	rpoB_p.His445Pro	AC	CA	Rifampicin	rpoB	p.His445Pro	missense_variant	RRDR	2) Assoc w R - Interim
Ethionamide	NC_000962.3	761140	rpoB_p.His445Pro	AC	CT	Rifampicin	rpoB	p.His445Pro	missense_variant	RRDR	2) Assoc w R - Interim
Ethionamide	NC_000962.3	761140	rpoB_p.His445Pro	AC	CG	Rifampicin	rpoB	p.His445Pro	missense_variant	RRDR	2) Assoc w R - Interim
Ethionamide	NC_000962.3	4170923
Ethionamide	NC_000962.3	4338365	whiB6_p.Cys53Arg	A	G
Ethionamide	NC_000962.3	4338365	whiB6_p.Cys53Gly	A	C
Ethionamide	NC_000962.3	4338365	whiB6_p.Cys53Ser	A	T
Ethionamide	NC_000962.3	921813
Ethionamide	NC_000962.3	1212626
Ethionamide	NC_000962.3	3067961
Ethionamide	NC_000962.3	1191497
Ethionamide	NC_000962.3	364498
Ethionamide	NC_000962.3	3067949
Ethionamide	NC_000962.3	2401870
Ethionamide	NC_000962.3	2726145	ahpC_c.-48G>A	G	A
Isoniazid	NC_000962.3	2155168	katG_c.942C>A	CTG	GTT
Isoniazid	NC_000962.3	2155168	katG_p.Ser315Asn	C	T	Isoniazid	katG	p.Ser315Asn	missense_variant		1) Assoc w R
Isoniazid	NC_000962.3	2155168	katG_p.Ser315Ile	C	A	Isoniazid	katG	p.Ser315Ile	missense_variant	Evidence from ALL dataset only	2) Assoc w R - Interim
Isoniazid	NC_000962.3	2155168	katG_p.Ser315Thr	C	G	Isoniazid	katG	p.Ser315Thr	missense_variant		1) Assoc w R
Isoniazid	NC_000962.3	2155168	katG_p.Ser315Thr	CTG	GTT	Isoniazid	katG	p.Ser315Thr	missense_variant		1) Assoc w R
Isoniazid	NC_000962.3	761155	rpoB_c.1353G>C	CGGCGCTGGGG	TGGGCCTTGGT	Rifampicin	rpoB	c.1353G>C	synonymous_variant	Silent mutation	4) Not assoc w R - Interim
Isoniazid	NC_000962.3	761155	rpoB_c.1356G>T	CGGCGCTGGGG	TGGGCCTTGGT	Rifampicin	rpoB	c.1356G>T	synonymous_variant	Silent mutation	4) Not assoc w R - Interim
Isoniazid	NC_000962.3	761155	rpoB_c.1359G>T	CGGCGCTGGGG	TGGGCCTTGGT	Rifampicin	rpoB	c.1359G>T	synonymous_variant	Silent mutation	4) Not assoc w R - Interim
Isoniazid	NC_000962.3	761155	rpoB_p.Ala451Gly	CGGCGCTGGGG	TGGGCCTTGGT	Rifampicin	rpoB	p.Ala451Gly	missense_variant	RRDR	2) Assoc w R - Interim
Isoniazid	NC_000962.3	761155	rpoB_p.Ser450Cys	CG	GT	Rifampicin	rpoB	p.Ser450Cys	missense_variant	RRDR	2) Assoc w R - Interim
Isoniazid	NC_000962.3	761155	rpoB_p.Ser450Cys	CG	GC	Rifampicin	rpoB	p.Ser450Cys	missense_variant	RRDR	2) Assoc w R - Interim
Isoniazid	NC_000962.3	761155	rpoB_p.Ser450Leu	CGGCGCTGGGG	TGGGCCTTGGT	Rifampicin	rpoB	p.Ser450Leu	missense_variant		1) Assoc w R
Isoniazid	NC_000962.3	761155	rpoB_p.Ser450Leu	CG	TA	Rifampicin	rpoB	p.Ser450Leu	missense_variant		1) Assoc w R
Isoniazid	NC_000962.3	761155	rpoB_p.Ser450Leu	C	T	Rifampicin	rpoB	p.Ser450Leu	missense_variant		1) Assoc w R
Isoniazid	NC_000962.3	761155	rpoB_p.Ser450Phe	CG	TT	Rifampicin	rpoB	p.Ser450Phe	missense_variant		1) Assoc w R
Isoniazid	NC_000962.3	761155	rpoB_p.Ser450Phe	CG	TC	Rifampicin	rpoB	p.Ser450Phe	missense_variant		1) Assoc w R
Isoniazid	NC_000962.3	761155	rpoB_p.Ser450Trp	C	G	Rifampicin	rpoB	p.Ser450Trp	missense_variant		1) Assoc w R
Isoniazid	NC_000962.3	761155	rpoB_p.Ser450Tyr	CG	AT	Rifampicin	rpoB	p.Ser450Tyr	missense_variant		1) Assoc w R
Isoniazid	NC_000962.3	761155	rpoB_p.Ser450Tyr	CG	AC	Rifampicin	rpoB	p.Ser450Tyr	missense_variant		1) Assoc w R
Isoniazid	NC_000962.3	1673425	inhA_c.-777C>T	C	T	Isoniazid	inhA	c.-777C>T	upstream_gene_variant		1) Assoc w R
Isoniazid	NC_000962.3	1673425	inhA_c.-777C>T	C	T	Ethionamide	inhA	c.-777C>T	upstream_gene_variant		1) Assoc w R
Isoniazid	NC_000962.3	4247429	embB_p.Met306Leu	ATG	CTT	Ethambutol	embB	p.Met306Leu	missense_variant		1) Assoc w R
Isoniazid	NC_000962.3	4247429	embB_p.Met306Leu	ATG	CTA	Ethambutol	embB	p.Met306Leu	missense_variant		1) Assoc w R
Isoniazid	NC_000962.3	4247429	embB_p.Met306Leu	ATG	TTA	Ethambutol	embB	p.Met306Leu	missense_variant		1) Assoc w R
Isoniazid	NC_000962.3	4247429	embB_p.Met306Leu	ATG	CTC	Ethambutol	embB	p.Met306Leu	missense_variant		1) Assoc w R
Isoniazid	NC_000962.3	4247429	embB_p.Met306Leu	A	T	Ethambutol	embB	p.Met306Leu	missense_variant		1) Assoc w R
Isoniazid	NC_000962.3	4247429	embB_p.Met306Leu	A	C	Ethambutol	embB	p.Met306Leu	missense_variant		1) Assoc w R
Isoniazid	NC_000962.3	4247429	embB_p.Met306Val	ATG	GTT	Ethambutol	embB	p.Met306Val	missense_variant		1) Assoc w R
Isoniazid	NC_000962.3	4247429	embB_p.Met306Val	ATG	GTA	Ethambutol	embB	p.Met306Val	missense_variant		1) Assoc w R
Isoniazid	NC_000962.3	4247429	embB_p.Met306Val	ATG	GTC	Ethambutol	embB	p.Met306Val	missense_variant		1) Assoc w R
Isoniazid	NC_000962.3	4247429	embB_p.Met306Val	A	G	Ethambutol	embB	p.Met306Val	missense_variant		1) Assoc w R
Isoniazid	NC_000962.3	761110	rpoB_p.Asp435Ala	A	C	Rifampicin	rpoB	p.Asp435Ala	missense_variant	RRDR	2) Assoc w R - Interim
Isoniazid	NC_000962.3	761110	rpoB_p.Asp435Ala	AC	CG	Rifampicin	rpoB	p.Asp435Ala	missense_variant	RRDR	2) Assoc w R - Interim
Isoniazid	NC_000962.3	761110	rpoB_p.Asp435Ala	AC	CT	Rifampicin	rpoB	p.Asp435Ala	missense_variant	RRDR	2) Assoc w R - Interim
Isoniazid	NC_000962.3	761110	rpoB_p.Asp435Ala	AC	CA	Rifampicin	rpoB	p.Asp435Ala	missense_variant	RRDR	2) Assoc w R - Interim
Isoniazid	NC_000962.3	761110	rpoB_p.Asp435Gly	AC	GT	Rifampicin	rpoB	p.Asp435Gly	missense_variant	RRDR	2) Assoc w R - Interim
Isoniazid	NC_000962.3	761110	rpoB_p.Asp435Gly	A	G	Rifampicin	rpoB	p.Asp435Gly	missense_variant	RRDR	2) Assoc w R - Interim
Isoniazid	NC_000962.3	761110	rpoB_p.Asp435Gly	AC	GG	Rifampicin	rpoB	p.Asp435Gly	missense_variant	RRDR	2) Assoc w R - Interim
Isoniazid	NC_000962.3	761110	rpoB_p.Asp435Gly	AC	GA	Rifampicin	rpoB	p.Asp435Gly	missense_variant	RRDR	2) Assoc w R - Interim
Isoniazid	NC_000962.3	761110	rpoB_p.Asp435Val	AC	TG	Rifampicin	rpoB	p.Asp435Val	missense_variant		1) Assoc w R
Isoniazid	NC_000962.3	761110	rpoB_p.Asp435Val	A	T	Rifampicin	rpoB	p.Asp435Val	missense_variant		1) Assoc w R
Isoniazid	NC_000962.3	761110	rpoB_p.Asp435Val	AC	TT	Rifampicin	rpoB	p.Asp435Val	missense_variant		1) Assoc w R
Isoniazid	NC_000962.3	761110	rpoB_p.Asp435Val	AC	TA	Rifampicin	rpoB	p.Asp435Val	missense_variant		1) Assoc w R
Isoniazid	NC_000962.3	836272
Isoniazid	NC_000962.3	3847087
Isoniazid	NC_000962.3	580772
Isoniazid	NC_000962.3	761139	rpoB_p.His445_Lys446delinsGln	CACA	C	Rifampicin	rpoB	p.His445_Lys446delinsGln	inframe_deletion	RRDR	2) Assoc w R - Interim
Isoniazid	NC_000962.3	761139	rpoB_p.His445Arg	CAC	AGA	Rifampicin	rpoB	p.His445Arg	missense_variant		1) Assoc w R
Isoniazid	NC_000962.3	761139	rpoB_p.His445Arg	CAC	AGG	Rifampicin	rpoB	p.His445Arg	missense_variant		1) Assoc w R
Isoniazid	NC_000962.3	761139	rpoB_p.His445Asn	CAC	AAT	Rifampicin	rpoB	p.His445Asn	missense_variant	Borderline	1) Assoc w R
Isoniazid	NC_000962.3	761139	rpoB_p.His445Asn	C	A	Rifampicin	rpoB	p.His445Asn	missense_variant	Borderline	1) Assoc w R
Isoniazid	NC_000962.3	761139	rpoB_p.His445Asp	CAC	GAT	Rifampicin	rpoB	p.His445Asp	missense_variant		1) Assoc w R
Isoniazid	NC_000962.3	761139	rpoB_p.His445Asp	C	G	Rifampicin	rpoB	p.His445Asp	missense_variant		1) Assoc w R
Isoniazid	NC_000962.3	761139	rpoB_p.His445Cys	CA	TG	Rifampicin	rpoB	p.His445Cys	missense_variant		1) Assoc w R
Isoniazid	NC_000962.3	761139	rpoB_p.His445Cys	CAC	TGT	Rifampicin	rpoB	p.His445Cys	missense_variant		1) Assoc w R
Isoniazid	NC_000962.3	761139	rpoB_p.His445Gly	CAC	GGG	Rifampicin	rpoB	p.His445Gly	missense_variant	RRDR	2) Assoc w R - Interim
Isoniazid	NC_000962.3	761139	rpoB_p.His445Gly	CA	GG	Rifampicin	rpoB	p.His445Gly	missense_variant	RRDR	2) Assoc w R - Interim
Isoniazid	NC_000962.3	761139	rpoB_p.His445Gly	CAC	GGA	Rifampicin	rpoB	p.His445Gly	missense_variant	RRDR	2) Assoc w R - Interim
Isoniazid	NC_000962.3	761139	rpoB_p.His445Gly	CAC	GGT	Rifampicin	rpoB	p.His445Gly	missense_variant	RRDR	2) Assoc w R - Interim
Isoniazid	NC_000962.3	761139	rpoB_p.His445Leu	CAC	TTG	Rifampicin	rpoB	p.His445Leu	missense_variant		1) Assoc w R
Isoniazid	NC_000962.3	761139	rpoB_p.His445Leu	CAC	TTA	Rifampicin	rpoB	p.His445Leu	missense_variant		1) Assoc w R
Isoniazid	NC_000962.3	761139	rpoB_p.His445Phe	CAC	TTT	Rifampicin	rpoB	p.His445Phe	missense_variant	RRDR	2) Assoc w R - Interim
Isoniazid	NC_000962.3	761139	rpoB_p.His445Phe	CA	TT	Rifampicin	rpoB	p.His445Phe	missense_variant	RRDR	2) Assoc w R - Interim
Isoniazid	NC_000962.3	761139	rpoB_p.His445Ser	CACA	TCCC	Rifampicin	rpoB	p.His445Ser	missense_variant	Borderline	1) Assoc w R
Isoniazid	NC_000962.3	761139	rpoB_p.His445Ser	CA	AG	Rifampicin	rpoB	p.His445Ser	missense_variant	Borderline	1) Assoc w R
Isoniazid	NC_000962.3	761139	rpoB_p.His445Ser	CA	TC	Rifampicin	rpoB	p.His445Ser	missense_variant	Borderline	1) Assoc w R
Isoniazid	NC_000962.3	761139	rpoB_p.His445Ser	CAC	TCT	Rifampicin	rpoB	p.His445Ser	missense_variant	Borderline	1) Assoc w R
Isoniazid	NC_000962.3	761139	rpoB_p.His445Ser	CAC	AGT	Rifampicin	rpoB	p.His445Ser	missense_variant	Borderline	1) Assoc w R
Isoniazid	NC_000962.3	761139	rpoB_p.His445Ser	CAC	TCG	Rifampicin	rpoB	p.His445Ser	missense_variant	Borderline	1) Assoc w R
Isoniazid	NC_000962.3	761139	rpoB_p.His445Ser	CAC	TCA	Rifampicin	rpoB	p.His445Ser	missense_variant	Borderline	1) Assoc w R
Isoniazid	NC_000962.3	761139	rpoB_p.His445Thr	CAC	ACT	Rifampicin	rpoB	p.His445Thr	missense_variant	RRDR	2) Assoc w R - Interim
Isoniazid	NC_000962.3	761139	rpoB_p.His445Thr	CAC	ACG	Rifampicin	rpoB	p.His445Thr	missense_variant	RRDR	2) Assoc w R - Interim
Isoniazid	NC_000962.3	761139	rpoB_p.His445Thr	CA	AC	Rifampicin	rpoB	p.His445Thr	missense_variant	RRDR	2) Assoc w R - Interim
Isoniazid	NC_000962.3	761139	rpoB_p.His445Thr	CAC	ACA	Rifampicin	rpoB	p.His445Thr	missense_variant	RRDR	2) Assoc w R - Interim
Isoniazid	NC_000962.3	761139	rpoB_p.His445Tyr	CAC	TAT	Rifampicin	rpoB	p.His445Tyr	missense_variant		1) Assoc w R
Isoniazid	NC_000962.3	761139	rpoB_p.His445Tyr	C	T	Rifampicin	rpoB	p.His445Tyr	missense_variant		1) Assoc w R
Isoniazid	NC_000962.3	761139	rpoB_p.Lys446Gln	CACA	TCCC	Rifampicin	rpoB	p.Lys446Gln	missense_variant	RRDR	2) Assoc w R - Interim
Isoniazid	NC_000962.3	761161	rpoB_p.Leu452Pro	TG	CC	Rifampicin	rpoB	p.Leu452Pro	missense_variant		1) Assoc w R
Isoniazid	NC_000962.3	761161	rpoB_p.Leu452Pro	TG	CT	Rifampicin	rpoB	p.Leu452Pro	missense_variant		1) Assoc w R
Isoniazid	NC_000962.3	761161	rpoB_p.Leu452Pro	TG	CA	Rifampicin	rpoB	p.Leu452Pro	missense_variant		1) Assoc w R
Isoniazid	NC_000962.3	761161	rpoB_p.Leu452Pro	T	C	Rifampicin	rpoB	p.Leu452Pro	missense_variant		1) Assoc w R
Isoniazid	NC_000962.3	340132
Isoniazid	NC_000962.3	761109	rpoB_p.Asp435_Gln436delinsGlu	GACC	G	Rifampicin	rpoB	p.Asp435_Gln436delinsGlu	inframe_deletion	RRDR	2) Assoc w R - Interim
Isoniazid	NC_000962.3	761109	rpoB_p.Asp435Asn	G	A	Rifampicin	rpoB	p.Asp435Asn	missense_variant	RRDR	2) Assoc w R - Interim
Isoniazid	NC_000962.3	761109	rpoB_p.Asp435Asn	GAC	AAT	Rifampicin	rpoB	p.Asp435Asn	missense_variant	RRDR	2) Assoc w R - Interim
Isoniazid	NC_000962.3	761109	rpoB_p.Asp435His	GAC	CAT	Rifampicin	rpoB	p.Asp435His	missense_variant	RRDR	2) Assoc w R - Interim
Isoniazid	NC_000962.3	761109	rpoB_p.Asp435His	G	C	Rifampicin	rpoB	p.Asp435His	missense_variant	RRDR	2) Assoc w R - Interim
Isoniazid	NC_000962.3	761109	rpoB_p.Asp435Leu	GAC	TTA	Rifampicin	rpoB	p.Asp435Leu	missense_variant	RRDR	2) Assoc w R - Interim
Isoniazid	NC_000962.3	761109	rpoB_p.Asp435Leu	GAC	CTT	Rifampicin	rpoB	p.Asp435Leu	missense_variant	RRDR	2) Assoc w R - Interim
Isoniazid	NC_000962.3	761109	rpoB_p.Asp435Leu	GAC	CTG	Rifampicin	rpoB	p.Asp435Leu	missense_variant	RRDR	2) Assoc w R - Interim
Isoniazid	NC_000962.3	761109	rpoB_p.Asp435Leu	GAC	CTA	Rifampicin	rpoB	p.Asp435Leu	missense_variant	RRDR	2) Assoc w R - Interim
Isoniazid	NC_000962.3	761109	rpoB_p.Asp435Leu	GA	CT	Rifampicin	rpoB	p.Asp435Leu	missense_variant	RRDR	2) Assoc w R - Interim
Isoniazid	NC_000962.3	761109	rpoB_p.Asp435Leu	GAC	TTG	Rifampicin	rpoB	p.Asp435Leu	missense_variant	RRDR	2) Assoc w R - Interim
Isoniazid	NC_000962.3	761109	rpoB_p.Asp435Phe	GAC	TTT	Rifampicin	rpoB	p.Asp435Phe	missense_variant		1) Assoc w R
Isoniazid	NC_000962.3	761109	rpoB_p.Asp435Phe	GA	TT	Rifampicin	rpoB	p.Asp435Phe	missense_variant		1) Assoc w R
Isoniazid	NC_000962.3	761109	rpoB_p.Asp435Tyr	GAC	TAT	Rifampicin	rpoB	p.Asp435Tyr	missense_variant		1) Assoc w R
Isoniazid	NC_000962.3	761109	rpoB_p.Asp435Tyr	G	T	Rifampicin	rpoB	p.Asp435Tyr	missense_variant		1) Assoc w R
Isoniazid	NC_000962.3	761109	rpoB_p.Gln436_Asn437del	GACCAGA	G	Rifampicin	rpoB	p.Gln436_Asn437del	inframe_deletion	RRDR	2) Assoc w R - Interim
Isoniazid	NC_000962.3	3730466
Isoniazid	NC_000962.3	968965
Isoniazid	NC_000962.3	3847073
Isoniazid	NC_000962.3	2338990
Isoniazid	NC_000962.3	2155167	katG_c.945C>T	G	A	Isoniazid	katG	c.945C>T	synonymous_variant	Silent mutation	4) Not assoc w R - Interim
Isoniazid	NC_000962.3	2155167	katG_LoF	GCT	TCA	Isoniazid	katG	LoF	LoF		1) Assoc w R
Isoniazid	NC_000962.3	2155167	katG_LoF	GCT	CTA	Isoniazid	katG	LoF	LoF		1) Assoc w R
Isoniazid	NC_000962.3	2155167	katG_LoF	GC	G	Isoniazid	katG	LoF	LoF		1) Assoc w R
Isoniazid	NC_000962.3	2155167	katG_LoF	GCTGGTGATCGCGTCCTTACCGGTTCCGGTGCCATACGAGCTCTTCCAGCCCAAGCCCATCTGCTCCAGCGGAGCAGCCTCGGGTTCGGGGCCGACCAGATCGGCCGGGCCGGCGCCATGGGTCTTACCGAAAGTGTGACCGCCGACGATCAGCGCCGCTGTTTCGACGTCGTTCATGGCCATGCGCCGAAACGTCTCGCGAATGTCGACCGCCGCGGCCATGGGGTCCGGGTTGCCGTTCGGCCCCTCCGGGTTCACGTAGATCAGCCCCATCTGCACCGCGGCCAGCGGGTTCTCCAGATCCCGCTTACCGCTGTAACGCTCATCGCCGAGCCAGGTGGCTTCCTTGCCCCAATAGACCTCATCGGGCTCCCACTGGTCGACCCGGCCGAAGCCGAA…	G	Isoniazid	katG	LoF	LoF		1) Assoc w R
Isoniazid	NC_000962.3	2155167	katG_LoF	GCT	TTA	Isoniazid	katG	LoF	LoF		1) Assoc w R
Isoniazid	NC_000962.3	2155167	katG_p.Ser315Arg	GCT	TCG	Isoniazid	katG	p.Ser315Arg	missense_variant		1) Assoc w R
Isoniazid	NC_000962.3	2155167	katG_p.Ser315Arg	GCT	CCG	Isoniazid	katG	p.Ser315Arg	missense_variant		1) Assoc w R
Isoniazid	NC_000962.3	2155167	katG_p.Ser315Arg	G	C	Isoniazid	katG	p.Ser315Arg	missense_variant		1) Assoc w R
Isoniazid	NC_000962.3	2155167	katG_p.Ser315Arg	GCT	ACG	Isoniazid	katG	p.Ser315Arg	missense_variant		1) Assoc w R
Isoniazid	NC_000962.3	2155167	katG_p.Ser315Arg	G	T	Isoniazid	katG	p.Ser315Arg	missense_variant		1) Assoc w R
Isoniazid	NC_000962.3	2155167	katG_p.Ser315Asn	GC	AT	Isoniazid	katG	p.Ser315Asn	missense_variant		1) Assoc w R
Isoniazid	NC_000962.3	2155167	katG_p.Ser315Gly	GCT	TCC
Isoniazid	NC_000962.3	2155167	katG_p.Ser315Gly	GCT	CCC
Isoniazid	NC_000962.3	2155167	katG_p.Ser315Gly	GCT	ACC
Isoniazid	NC_000962.3	2155167	katG_p.Ser315Ile	GC	TA	Isoniazid	katG	p.Ser315Ile	missense_variant	Evidence from ALL dataset only	2) Assoc w R - Interim
Isoniazid	NC_000962.3	2155167	katG_p.Ser315Ile	GC	AA	Isoniazid	katG	p.Ser315Ile	missense_variant	Evidence from ALL dataset only	2) Assoc w R - Interim
Isoniazid	NC_000962.3	2155167	katG_p.Ser315Thr	GC	CG	Isoniazid	katG	p.Ser315Thr	missense_variant		1) Assoc w R
Isoniazid	NC_000962.3	2155167	katG_p.Ser315Thr	GC	TG	Isoniazid	katG	p.Ser315Thr	missense_variant		1) Assoc w R
Isoniazid	NC_000962.3	2155167	katG_p.Ser315Thr	GC	AG	Isoniazid	katG	p.Ser315Thr	missense_variant		1) Assoc w R
Isoniazid	NC_000962.3	3428374
Isoniazid	NC_000962.3	125830
Isoniazid	NC_000962.3	81617
Isoniazid	NC_000962.3	565334
Isoniazid	NC_000962.3	1674263	inhA_p.Ile21Thr	TC	CA
Isoniazid	NC_000962.3	1674263	inhA_p.Ile21Thr	T	C
Isoniazid	NC_000962.3	1674263	inhA_p.Ile21Thr	TC	CG
Isoniazid	NC_000962.3	1674263	inhA_p.Ile21Thr	TC	CT
Isoniazid	NC_000962.3	3501762
Isoniazid	NC_000962.3	1638211
Isoniazid	NC_000962.3	70129
Isoniazid	NC_000962.3	2092155
Isoniazid	NC_000962.3	871305
Isoniazid	NC_000962.3	60185
Isoniazid	NC_000962.3	2155541	katG_LoF	A	AGACAT	Isoniazid	katG	LoF	LoF		1) Assoc w R
Isoniazid	NC_000962.3	2155541	katG_LoF	ACT	A	Isoniazid	katG	LoF	LoF		1) Assoc w R
Isoniazid	NC_000962.3	2155541	katG_LoF	A	AGACGT	Isoniazid	katG	LoF	LoF		1) Assoc w R
Isoniazid	NC_000962.3	2155541	katG_p.Trp191Arg	A	T
Isoniazid	NC_000962.3	2155541	katG_p.Trp191Arg	A	G
Isoniazid	NC_000962.3	2155541	katG_p.Trp191Gly	A	C
Isoniazid	NC_000962.3	1386041
Isoniazid	NC_000962.3	1030058
Isoniazid	NC_000962.3	1674782	inhA_p.Ile194Thr	T	C
Isoniazid	NC_000962.3	1674782	inhA_p.Ile194Thr	TC	CG
Isoniazid	NC_000962.3	1674782	inhA_p.Ile194Thr	TC	CT
Isoniazid	NC_000962.3	1674782	inhA_p.Ile194Thr	TC	CA
Isoniazid	NC_000962.3	1674481	inhA_p.Ser94Ala	TCG	GCA	Ethionamide	inhA	p.Ser94Ala	missense_variant	Evidence from ALL dataset only	2) Assoc w R - Interim
Isoniazid	NC_000962.3	1674481	inhA_p.Ser94Ala	TCG	GCA	Isoniazid	inhA	p.Ser94Ala	missense_variant	INH-ETO cross-resistance	2) Assoc w R - Interim
Isoniazid	NC_000962.3	1674481	inhA_p.Ser94Ala	TCG	GCC	Ethionamide	inhA	p.Ser94Ala	missense_variant	Evidence from ALL dataset only	2) Assoc w R - Interim
Isoniazid	NC_000962.3	1674481	inhA_p.Ser94Ala	TCG	GCC	Isoniazid	inhA	p.Ser94Ala	missense_variant	INH-ETO cross-resistance	2) Assoc w R - Interim
Isoniazid	NC_000962.3	1674481	inhA_p.Ser94Ala	TCG	GCT	Ethionamide	inhA	p.Ser94Ala	missense_variant	Evidence from ALL dataset only	2) Assoc w R - Interim
Isoniazid	NC_000962.3	1674481	inhA_p.Ser94Ala	TCG	GCT	Isoniazid	inhA	p.Ser94Ala	missense_variant	INH-ETO cross-resistance	2) Assoc w R - Interim
Isoniazid	NC_000962.3	1674481	inhA_p.Ser94Ala	T	G	Ethionamide	inhA	p.Ser94Ala	missense_variant	Evidence from ALL dataset only	2) Assoc w R - Interim
Isoniazid	NC_000962.3	1674481	inhA_p.Ser94Ala	T	G	Isoniazid	inhA	p.Ser94Ala	missense_variant	INH-ETO cross-resistance	2) Assoc w R - Interim
Isoniazid	NC_000962.3	1814344
Isoniazid	NC_000962.3	1918
Isoniazid	NC_000962.3	1216971
Isoniazid	NC_000962.3	3547078
Isoniazid	NC_000962.3	2971882
Isoniazid	NC_000962.3	893733
Isoniazid	NC_000962.3	3502529
Isoniazid	NC_000962.3	1543831
Isoniazid	NC_000962.3	137598
Isoniazid	NC_000962.3	3929906
Isoniazid	NC_000962.3	316464
Isoniazid	NC_000962.3	4249518	embB_p.His1002Arg	A	G
Isoniazid	NC_000962.3	4249518	embB_p.His1002Arg	AC	GG
Isoniazid	NC_000962.3	4249518	embB_p.His1002Arg	AC	GT
Isoniazid	NC_000962.3	4249518	embB_p.His1002Arg	AC	GA
Isoniazid	NC_000962.3	3800882
Kanamycin	NC_000962.3	1473246	rrs_n.1401A>G	A	G	Amikacin	rrs	n.1401A>G	non_coding_transcript_exon_variant		1) Assoc w R
Kanamycin	NC_000962.3	1473246	rrs_n.1401A>G	A	G	Kanamycin	rrs	n.1401A>G	non_coding_transcript_exon_variant		1) Assoc w R
Kanamycin	NC_000962.3	1473246	rrs_n.1401A>G	A	G	Capreomycin	rrs	n.1401A>G	non_coding_transcript_exon_variant		1) Assoc w R
Kanamycin	NC_000962.3	761110	rpoB_p.Asp435Ala	AC	CG	Rifampicin	rpoB	p.Asp435Ala	missense_variant	RRDR	2) Assoc w R - Interim
Kanamycin	NC_000962.3	761110	rpoB_p.Asp435Ala	AC	CT	Rifampicin	rpoB	p.Asp435Ala	missense_variant	RRDR	2) Assoc w R - Interim
Kanamycin	NC_000962.3	761110	rpoB_p.Asp435Ala	A	C	Rifampicin	rpoB	p.Asp435Ala	missense_variant	RRDR	2) Assoc w R - Interim
Kanamycin	NC_000962.3	761110	rpoB_p.Asp435Ala	AC	CA	Rifampicin	rpoB	p.Asp435Ala	missense_variant	RRDR	2) Assoc w R - Interim
Kanamycin	NC_000962.3	761110	rpoB_p.Asp435Gly	A	G	Rifampicin	rpoB	p.Asp435Gly	missense_variant	RRDR	2) Assoc w R - Interim
Kanamycin	NC_000962.3	761110	rpoB_p.Asp435Gly	AC	GA	Rifampicin	rpoB	p.Asp435Gly	missense_variant	RRDR	2) Assoc w R - Interim
Kanamycin	NC_000962.3	761110	rpoB_p.Asp435Gly	AC	GG	Rifampicin	rpoB	p.Asp435Gly	missense_variant	RRDR	2) Assoc w R - Interim
Kanamycin	NC_000962.3	761110	rpoB_p.Asp435Gly	AC	GT	Rifampicin	rpoB	p.Asp435Gly	missense_variant	RRDR	2) Assoc w R - Interim
Kanamycin	NC_000962.3	761110	rpoB_p.Asp435Val	A	T	Rifampicin	rpoB	p.Asp435Val	missense_variant		1) Assoc w R
Kanamycin	NC_000962.3	761110	rpoB_p.Asp435Val	AC	TT	Rifampicin	rpoB	p.Asp435Val	missense_variant		1) Assoc w R
Kanamycin	NC_000962.3	761110	rpoB_p.Asp435Val	AC	TA	Rifampicin	rpoB	p.Asp435Val	missense_variant		1) Assoc w R
Kanamycin	NC_000962.3	761110	rpoB_p.Asp435Val	AC	TG	Rifampicin	rpoB	p.Asp435Val	missense_variant		1) Assoc w R
Kanamycin	NC_000962.3	7570	gyrA_p.Ala90Glu	C	A
Kanamycin	NC_000962.3	7570	gyrA_p.Ala90Glu	CGT	AGC
Kanamycin	NC_000962.3	7570	gyrA_p.Ala90Glu	CG	AA
Kanamycin	NC_000962.3	7570	gyrA_p.Ala90Gly	C	G	Levofloxacin	gyrA	p.Ala90Gly	missense_variant	Literature evidence (PMID 28137812)	4) Not assoc w R - Interim
Kanamycin	NC_000962.3	7570	gyrA_p.Ala90Gly	C	G	Moxifloxacin	gyrA	p.Ala90Gly	missense_variant	Literature evidence (PMID 28137812)	4) Not assoc w R - Interim
Kanamycin	NC_000962.3	7570	gyrA_p.Ala90Gly	CG	GA	Levofloxacin	gyrA	p.Ala90Gly	missense_variant	Literature evidence (PMID 28137812)	4) Not assoc w R - Interim
Kanamycin	NC_000962.3	7570	gyrA_p.Ala90Gly	CG	GA	Moxifloxacin	gyrA	p.Ala90Gly	missense_variant	Literature evidence (PMID 28137812)	4) Not assoc w R - Interim
Kanamycin	NC_000962.3	7570	gyrA_p.Ala90Gly	CG	GC	Levofloxacin	gyrA	p.Ala90Gly	missense_variant	Literature evidence (PMID 28137812)	4) Not assoc w R - Interim
Kanamycin	NC_000962.3	7570	gyrA_p.Ala90Gly	CG	GC	Moxifloxacin	gyrA	p.Ala90Gly	missense_variant	Literature evidence (PMID 28137812)	4) Not assoc w R - Interim
Kanamycin	NC_000962.3	7570	gyrA_p.Ala90Gly	CG	GT	Levofloxacin	gyrA	p.Ala90Gly	missense_variant	Literature evidence (PMID 28137812)	4) Not assoc w R - Interim
Kanamycin	NC_000962.3	7570	gyrA_p.Ala90Gly	CG	GT	Moxifloxacin	gyrA	p.Ala90Gly	missense_variant	Literature evidence (PMID 28137812)	4) Not assoc w R - Interim
Kanamycin	NC_000962.3	7570	gyrA_p.Ala90Val	CGT	TGC	Moxifloxacin	gyrA	p.Ala90Val	missense_variant		1) Assoc w R
Kanamycin	NC_000962.3	7570	gyrA_p.Ala90Val	CGT	TGC	Levofloxacin	gyrA	p.Ala90Val	missense_variant		1) Assoc w R
Kanamycin	NC_000962.3	7570	gyrA_p.Ala90Val	CG	TC	Moxifloxacin	gyrA	p.Ala90Val	missense_variant		1) Assoc w R
Kanamycin	NC_000962.3	7570	gyrA_p.Ala90Val	CG	TC	Levofloxacin	gyrA	p.Ala90Val	missense_variant		1) Assoc w R
Kanamycin	NC_000962.3	7570	gyrA_p.Ala90Val	CG	TT	Moxifloxacin	gyrA	p.Ala90Val	missense_variant		1) Assoc w R
Kanamycin	NC_000962.3	7570	gyrA_p.Ala90Val	CG	TT	Levofloxacin	gyrA	p.Ala90Val	missense_variant		1) Assoc w R
Kanamycin	NC_000962.3	7570	gyrA_p.Ala90Val	C	T	Moxifloxacin	gyrA	p.Ala90Val	missense_variant		1) Assoc w R
Kanamycin	NC_000962.3	7570	gyrA_p.Ala90Val	C	T	Levofloxacin	gyrA	p.Ala90Val	missense_variant		1) Assoc w R
Kanamycin	NC_000962.3	7570	gyrA_p.Ala90Val	CG	TA	Moxifloxacin	gyrA	p.Ala90Val	missense_variant		1) Assoc w R
Kanamycin	NC_000962.3	7570	gyrA_p.Ala90Val	CG	TA	Levofloxacin	gyrA	p.Ala90Val	missense_variant		1) Assoc w R
Kanamycin	NC_000962.3	7570	gyrA_p.Ser91Pro	CGT	AGC	Levofloxacin	gyrA	p.Ser91Pro	missense_variant		1) Assoc w R
Kanamycin	NC_000962.3	7570	gyrA_p.Ser91Pro	CGT	AGC	Moxifloxacin	gyrA	p.Ser91Pro	missense_variant		1) Assoc w R
Kanamycin	NC_000962.3	7570	gyrA_p.Ser91Pro	CGT	TGC	Levofloxacin	gyrA	p.Ser91Pro	missense_variant		1) Assoc w R
Kanamycin	NC_000962.3	7570	gyrA_p.Ser91Pro	CGT	TGC	Moxifloxacin	gyrA	p.Ser91Pro	missense_variant		1) Assoc w R
Kanamycin	NC_000962.3	4269271	ubiA_p.Val188Ala	A	G
Kanamycin	NC_000962.3	4269271	ubiA_p.Val188Gly	A	C
Kanamycin	NC_000962.3	2246032
Kanamycin	NC_000962.3	4056430
Kanamycin	NC_000962.3	763123	rpoB_p.Ile1106Thr	TC	CT
Kanamycin	NC_000962.3	763123	rpoB_p.Ile1106Thr	TC	CA
Kanamycin	NC_000962.3	763123	rpoB_p.Ile1106Thr	T	C
Kanamycin	NC_000962.3	763123	rpoB_p.Ile1106Thr	TC	CG
Kanamycin	NC_000962.3	2300674
Kanamycin	NC_000962.3	7585	gyrA_c.286C>T	GCC	CGT	Levofloxacin	gyrA	c.286C>T	synonymous_variant	Silent mutation	4) Not assoc w R - Interim
Kanamycin	NC_000962.3	7585	gyrA_c.286C>T	GCC	CGT	Moxifloxacin	gyrA	c.286C>T	synonymous_variant	Silent mutation	4) Not assoc w R - Interim
Kanamycin	NC_000962.3	7585	gyrA_c.286C>T	GCC	CCT	Levofloxacin	gyrA	c.286C>T	synonymous_variant	Silent mutation	4) Not assoc w R - Interim
Kanamycin	NC_000962.3	7585	gyrA_c.286C>T	GCC	CCT	Moxifloxacin	gyrA	c.286C>T	synonymous_variant	Silent mutation	4) Not assoc w R - Interim
Kanamycin	NC_000962.3	7585	gyrA_c.286C>T	GCC	CAT	Levofloxacin	gyrA	c.286C>T	synonymous_variant	Silent mutation	4) Not assoc w R - Interim
Kanamycin	NC_000962.3	7585	gyrA_c.286C>T	GCC	CAT	Moxifloxacin	gyrA	c.286C>T	synonymous_variant	Silent mutation	4) Not assoc w R - Interim
Kanamycin	NC_000962.3	7585	gyrA_c.288G>C	GCCTGGTGCGC	CTCTCGTCCGG	Moxifloxacin	gyrA	c.288G>C	synonymous_variant	Silent mutation	4) Not assoc w R - Interim
Kanamycin	NC_000962.3	7585	gyrA_c.288G>C	GCCTGGTGCGC	CTCTCGTCCGG	Levofloxacin	gyrA	c.288G>C	synonymous_variant	Silent mutation	4) Not assoc w R - Interim
Kanamycin	NC_000962.3	7585	gyrA_c.288G>C	GCCTG	CTCTC	Moxifloxacin	gyrA	c.288G>C	synonymous_variant	Silent mutation	4) Not assoc w R - Interim
Kanamycin	NC_000962.3	7585	gyrA_c.288G>C	GCCTG	CTCTC	Levofloxacin	gyrA	c.288G>C	synonymous_variant	Silent mutation	4) Not assoc w R - Interim
Kanamycin	NC_000962.3	7585	gyrA_c.291G>C	GCCTGGTGCGC	CTCTCGTCCGG	Moxifloxacin	gyrA	c.291G>C	synonymous_variant	Silent mutation	4) Not assoc w R - Interim
Kanamycin	NC_000962.3	7585	gyrA_c.291G>C	GCCTGGTGCGC	CTCTCGTCCGG	Levofloxacin	gyrA	c.291G>C	synonymous_variant	Silent mutation	4) Not assoc w R - Interim
Kanamycin	NC_000962.3	7585	gyrA_c.294C>G	GCCTGGTGCGC	CTCTCGTCCGG
Kanamycin	NC_000962.3	7585	gyrA_p.Ser95Thr	GCC	CCT	Moxifloxacin	gyrA	p.Ser95Thr	missense_variant		5) Not assoc w R
Kanamycin	NC_000962.3	7585	gyrA_p.Ser95Thr	GCC	CCT	Levofloxacin	gyrA	p.Ser95Thr	missense_variant		5) Not assoc w R
Kanamycin	NC_000962.3	7585	gyrA_p.Ser95Thr	GC	CA	Moxifloxacin	gyrA	p.Ser95Thr	missense_variant		5) Not assoc w R
Kanamycin	NC_000962.3	7585	gyrA_p.Ser95Thr	GC	CA	Levofloxacin	gyrA	p.Ser95Thr	missense_variant		5) Not assoc w R
Kanamycin	NC_000962.3	7585	gyrA_p.Ser95Thr	GC	CT	Moxifloxacin	gyrA	p.Ser95Thr	missense_variant		5) Not assoc w R
Kanamycin	NC_000962.3	7585	gyrA_p.Ser95Thr	GC	CT	Levofloxacin	gyrA	p.Ser95Thr	missense_variant		5) Not assoc w R
Kanamycin	NC_000962.3	7585	gyrA_p.Ser95Thr	GCC	CGT	Moxifloxacin	gyrA	p.Ser95Thr	missense_variant		5) Not assoc w R
Kanamycin	NC_000962.3	7585	gyrA_p.Ser95Thr	GCC	CGT	Levofloxacin	gyrA	p.Ser95Thr	missense_variant		5) Not assoc w R
Kanamycin	NC_000962.3	7585	gyrA_p.Ser95Thr	GCCTG	CTCTC	Moxifloxacin	gyrA	p.Ser95Thr	missense_variant		5) Not assoc w R
Kanamycin	NC_000962.3	7585	gyrA_p.Ser95Thr	GCCTG	CTCTC	Levofloxacin	gyrA	p.Ser95Thr	missense_variant		5) Not assoc w R
Kanamycin	NC_000962.3	7585	gyrA_p.Ser95Thr	GC	CG	Moxifloxacin	gyrA	p.Ser95Thr	missense_variant		5) Not assoc w R
Kanamycin	NC_000962.3	7585	gyrA_p.Ser95Thr	GC	CG	Levofloxacin	gyrA	p.Ser95Thr	missense_variant		5) Not assoc w R
Kanamycin	NC_000962.3	7585	gyrA_p.Ser95Thr	GCCTGGTGCGC	CTCTCGTCCGG	Moxifloxacin	gyrA	p.Ser95Thr	missense_variant		5) Not assoc w R
Kanamycin	NC_000962.3	7585	gyrA_p.Ser95Thr	GCCTGGTGCGC	CTCTCGTCCGG	Levofloxacin	gyrA	p.Ser95Thr	missense_variant		5) Not assoc w R
Kanamycin	NC_000962.3	7585	gyrA_p.Ser95Thr	G	C	Moxifloxacin	gyrA	p.Ser95Thr	missense_variant		5) Not assoc w R
Kanamycin	NC_000962.3	7585	gyrA_p.Ser95Thr	G	C	Levofloxacin	gyrA	p.Ser95Thr	missense_variant		5) Not assoc w R
Kanamycin	NC_000962.3	7585	gyrA_p.Ser95Thr	GCC	CAT	Moxifloxacin	gyrA	p.Ser95Thr	missense_variant		5) Not assoc w R
Kanamycin	NC_000962.3	7585	gyrA_p.Ser95Thr	GCC	CAT	Levofloxacin	gyrA	p.Ser95Thr	missense_variant		5) Not assoc w R
Kanamycin	NC_000962.3	761155	rpoB_c.1353G>C	CGGCGCTGGGG	TGGGCCTTGGT	Rifampicin	rpoB	c.1353G>C	synonymous_variant	Silent mutation	4) Not assoc w R - Interim
Kanamycin	NC_000962.3	761155	rpoB_c.1356G>T	CGGCGCTGGGG	TGGGCCTTGGT	Rifampicin	rpoB	c.1356G>T	synonymous_variant	Silent mutation	4) Not assoc w R - Interim
Kanamycin	NC_000962.3	761155	rpoB_c.1359G>T	CGGCGCTGGGG	TGGGCCTTGGT	Rifampicin	rpoB	c.1359G>T	synonymous_variant	Silent mutation	4) Not assoc w R - Interim
Kanamycin	NC_000962.3	761155	rpoB_p.Ala451Gly	CGGCGCTGGGG	TGGGCCTTGGT	Rifampicin	rpoB	p.Ala451Gly	missense_variant	RRDR	2) Assoc w R - Interim
Kanamycin	NC_000962.3	761155	rpoB_p.Ser450Cys	CG	GT	Rifampicin	rpoB	p.Ser450Cys	missense_variant	RRDR	2) Assoc w R - Interim
Kanamycin	NC_000962.3	761155	rpoB_p.Ser450Cys	CG	GC	Rifampicin	rpoB	p.Ser450Cys	missense_variant	RRDR	2) Assoc w R - Interim
Kanamycin	NC_000962.3	761155	rpoB_p.Ser450Leu	CGGCGCTGGGG	TGGGCCTTGGT	Rifampicin	rpoB	p.Ser450Leu	missense_variant		1) Assoc w R
Kanamycin	NC_000962.3	761155	rpoB_p.Ser450Leu	C	T	Rifampicin	rpoB	p.Ser450Leu	missense_variant		1) Assoc w R
Kanamycin	NC_000962.3	761155	rpoB_p.Ser450Leu	CG	TA	Rifampicin	rpoB	p.Ser450Leu	missense_variant		1) Assoc w R
Kanamycin	NC_000962.3	761155	rpoB_p.Ser450Phe	CG	TT	Rifampicin	rpoB	p.Ser450Phe	missense_variant		1) Assoc w R
Kanamycin	NC_000962.3	761155	rpoB_p.Ser450Phe	CG	TC	Rifampicin	rpoB	p.Ser450Phe	missense_variant		1) Assoc w R
Kanamycin	NC_000962.3	761155	rpoB_p.Ser450Trp	C	G	Rifampicin	rpoB	p.Ser450Trp	missense_variant		1) Assoc w R
Kanamycin	NC_000962.3	761155	rpoB_p.Ser450Tyr	CG	AT	Rifampicin	rpoB	p.Ser450Tyr	missense_variant		1) Assoc w R
Kanamycin	NC_000962.3	761155	rpoB_p.Ser450Tyr	CG	AC	Rifampicin	rpoB	p.Ser450Tyr	missense_variant		1) Assoc w R
Kanamycin	NC_000962.3	7582	gyrA_p.Asp94Ala	ACAG	CCGC	Levofloxacin	gyrA	p.Asp94Ala	missense_variant		1) Assoc w R
Kanamycin	NC_000962.3	7582	gyrA_p.Asp94Ala	ACAG	CCGC	Moxifloxacin	gyrA	p.Asp94Ala	missense_variant		1) Assoc w R
Kanamycin	NC_000962.3	7582	gyrA_p.Asp94Ala	AC	CG	Levofloxacin	gyrA	p.Asp94Ala	missense_variant		1) Assoc w R
Kanamycin	NC_000962.3	7582	gyrA_p.Asp94Ala	AC	CG	Moxifloxacin	gyrA	p.Asp94Ala	missense_variant		1) Assoc w R
Kanamycin	NC_000962.3	7582	gyrA_p.Asp94Ala	A	C	Levofloxacin	gyrA	p.Asp94Ala	missense_variant		1) Assoc w R
Kanamycin	NC_000962.3	7582	gyrA_p.Asp94Ala	A	C	Moxifloxacin	gyrA	p.Asp94Ala	missense_variant		1) Assoc w R
Kanamycin	NC_000962.3	7582	gyrA_p.Asp94Ala	ACAG	CCAC	Levofloxacin	gyrA	p.Asp94Ala	missense_variant		1) Assoc w R
Kanamycin	NC_000962.3	7582	gyrA_p.Asp94Ala	ACAG	CCAC	Moxifloxacin	gyrA	p.Asp94Ala	missense_variant		1) Assoc w R
Kanamycin	NC_000962.3	7582	gyrA_p.Asp94Ala	AC	CT	Levofloxacin	gyrA	p.Asp94Ala	missense_variant		1) Assoc w R
Kanamycin	NC_000962.3	7582	gyrA_p.Asp94Ala	AC	CT	Moxifloxacin	gyrA	p.Asp94Ala	missense_variant		1) Assoc w R
Kanamycin	NC_000962.3	7582	gyrA_p.Asp94Ala	AC	CA	Levofloxacin	gyrA	p.Asp94Ala	missense_variant		1) Assoc w R
Kanamycin	NC_000962.3	7582	gyrA_p.Asp94Ala	AC	CA	Moxifloxacin	gyrA	p.Asp94Ala	missense_variant		1) Assoc w R
Kanamycin	NC_000962.3	7582	gyrA_p.Asp94Gly	ACAG	GCAC	Moxifloxacin	gyrA	p.Asp94Gly	missense_variant		1) Assoc w R
Kanamycin	NC_000962.3	7582	gyrA_p.Asp94Gly	ACAG	GCAC	Levofloxacin	gyrA	p.Asp94Gly	missense_variant		1) Assoc w R
Kanamycin	NC_000962.3	7582	gyrA_p.Asp94Gly	A	G	Moxifloxacin	gyrA	p.Asp94Gly	missense_variant		1) Assoc w R
Kanamycin	NC_000962.3	7582	gyrA_p.Asp94Gly	A	G	Levofloxacin	gyrA	p.Asp94Gly	missense_variant		1) Assoc w R
Kanamycin	NC_000962.3	7582	gyrA_p.Asp94Gly	AC	GA	Moxifloxacin	gyrA	p.Asp94Gly	missense_variant		1) Assoc w R
Kanamycin	NC_000962.3	7582	gyrA_p.Asp94Gly	AC	GA	Levofloxacin	gyrA	p.Asp94Gly	missense_variant		1) Assoc w R
Kanamycin	NC_000962.3	7582	gyrA_p.Asp94Gly	AC	GG	Moxifloxacin	gyrA	p.Asp94Gly	missense_variant		1) Assoc w R
Kanamycin	NC_000962.3	7582	gyrA_p.Asp94Gly	AC	GG	Levofloxacin	gyrA	p.Asp94Gly	missense_variant		1) Assoc w R
Kanamycin	NC_000962.3	7582	gyrA_p.Asp94Gly	AC	GT	Moxifloxacin	gyrA	p.Asp94Gly	missense_variant		1) Assoc w R
Kanamycin	NC_000962.3	7582	gyrA_p.Asp94Gly	AC	GT	Levofloxacin	gyrA	p.Asp94Gly	missense_variant		1) Assoc w R
Kanamycin	NC_000962.3	7582	gyrA_p.Asp94Val	ACAG	TCAC
Kanamycin	NC_000962.3	7582	gyrA_p.Asp94Val	AC	TG
Kanamycin	NC_000962.3	7582	gyrA_p.Asp94Val	AC	TT
Kanamycin	NC_000962.3	7582	gyrA_p.Asp94Val	A	T
Kanamycin	NC_000962.3	7582	gyrA_p.Asp94Val	AC	TA
Kanamycin	NC_000962.3	7582	gyrA_p.Ser95Ala	ACAG	CCGC
Kanamycin	NC_000962.3	7582	gyrA_p.Ser95Thr	ACAG	TCAC	Moxifloxacin	gyrA	p.Ser95Thr	missense_variant		5) Not assoc w R
Kanamycin	NC_000962.3	7582	gyrA_p.Ser95Thr	ACAG	TCAC	Levofloxacin	gyrA	p.Ser95Thr	missense_variant		5) Not assoc w R
Kanamycin	NC_000962.3	7582	gyrA_p.Ser95Thr	ACAG	CCAC	Moxifloxacin	gyrA	p.Ser95Thr	missense_variant		5) Not assoc w R
Kanamycin	NC_000962.3	7582	gyrA_p.Ser95Thr	ACAG	CCAC	Levofloxacin	gyrA	p.Ser95Thr	missense_variant		5) Not assoc w R
Kanamycin	NC_000962.3	7582	gyrA_p.Ser95Thr	ACAG	GCAC	Moxifloxacin	gyrA	p.Ser95Thr	missense_variant		5) Not assoc w R
Kanamycin	NC_000962.3	7582	gyrA_p.Ser95Thr	ACAG	GCAC	Levofloxacin	gyrA	p.Ser95Thr	missense_variant		5) Not assoc w R
Kanamycin	NC_000962.3	761161	rpoB_p.Leu452Pro	TG	CT	Rifampicin	rpoB	p.Leu452Pro	missense_variant		1) Assoc w R
Kanamycin	NC_000962.3	761161	rpoB_p.Leu452Pro	TG	CA	Rifampicin	rpoB	p.Leu452Pro	missense_variant		1) Assoc w R
Kanamycin	NC_000962.3	761161	rpoB_p.Leu452Pro	TG	CC	Rifampicin	rpoB	p.Leu452Pro	missense_variant		1) Assoc w R
Kanamycin	NC_000962.3	761161	rpoB_p.Leu452Pro	T	C	Rifampicin	rpoB	p.Leu452Pro	missense_variant		1) Assoc w R
Kanamycin	NC_000962.3	1673432	inhA_c.-770T>A	T	A	Isoniazid	inhA	c.-770T>A	upstream_gene_variant	WHO-endorsed gDST assay	2) Assoc w R - Interim
Kanamycin	NC_000962.3	1673432	inhA_c.-770T>A	T	A	Ethionamide	inhA	c.-770T>A	upstream_gene_variant	WHO-endorsed gDST assay	2) Assoc w R - Interim
Kanamycin	NC_000962.3	1673432	inhA_c.-770T>C	T	C	Isoniazid	inhA	c.-770T>C	upstream_gene_variant	WHO-endorsed gDST assay	2) Assoc w R - Interim
Kanamycin	NC_000962.3	1673432	inhA_c.-770T>C	T	C	Ethionamide	inhA	c.-770T>C	upstream_gene_variant	WHO-endorsed gDST assay	2) Assoc w R - Interim
Kanamycin	NC_000962.3	1673432	inhA_c.-770T>G	T	G	Ethionamide	inhA	c.-770T>G	upstream_gene_variant	INH-ETO cross-resistance	2) Assoc w R - Interim
Kanamycin	NC_000962.3	1673432	inhA_c.-770T>G	T	G	Isoniazid	inhA	c.-770T>G	upstream_gene_variant	WHO-endorsed gDST assay	2) Assoc w R - Interim
Kanamycin	NC_000962.3	1272321
Kanamycin	NC_000962.3	3779671
Kanamycin	NC_000962.3	839123
Kanamycin	NC_000962.3	4247429	embB_p.Met306Leu	A	T	Ethambutol	embB	p.Met306Leu	missense_variant		1) Assoc w R
Kanamycin	NC_000962.3	4247429	embB_p.Met306Leu	A	C	Ethambutol	embB	p.Met306Leu	missense_variant		1) Assoc w R
Kanamycin	NC_000962.3	4247429	embB_p.Met306Leu	ATG	CTC	Ethambutol	embB	p.Met306Leu	missense_variant		1) Assoc w R
Kanamycin	NC_000962.3	4247429	embB_p.Met306Leu	ATG	TTA	Ethambutol	embB	p.Met306Leu	missense_variant		1) Assoc w R
Kanamycin	NC_000962.3	4247429	embB_p.Met306Leu	ATG	CTT	Ethambutol	embB	p.Met306Leu	missense_variant		1) Assoc w R
Kanamycin	NC_000962.3	4247429	embB_p.Met306Leu	ATG	CTA	Ethambutol	embB	p.Met306Leu	missense_variant		1) Assoc w R
Kanamycin	NC_000962.3	4247429	embB_p.Met306Val	ATG	GTT	Ethambutol	embB	p.Met306Val	missense_variant		1) Assoc w R
Kanamycin	NC_000962.3	4247429	embB_p.Met306Val	ATG	GTA	Ethambutol	embB	p.Met306Val	missense_variant		1) Assoc w R
Kanamycin	NC_000962.3	4247429	embB_p.Met306Val	A	G	Ethambutol	embB	p.Met306Val	missense_variant		1) Assoc w R
Kanamycin	NC_000962.3	4247429	embB_p.Met306Val	ATG	GTC	Ethambutol	embB	p.Met306Val	missense_variant		1) Assoc w R
Kanamycin	NC_000962.3	839129
Kanamycin	NC_000962.3	1212621
Kanamycin	NC_000962.3	3934542
Kanamycin	NC_000962.3	976897
Kanamycin	NC_000962.3	3889150
Kanamycin	NC_000962.3	3940802
Kanamycin	NC_000962.3	3710382
Moxifloxacin	NC_000962.3	7570	gyrA_p.Ala90Glu	CGT	AGC
Moxifloxacin	NC_000962.3	7570	gyrA_p.Ala90Glu	CG	AA
Moxifloxacin	NC_000962.3	7570	gyrA_p.Ala90Glu	C	A
Moxifloxacin	NC_000962.3	7570	gyrA_p.Ala90Gly	CG	GA	Levofloxacin	gyrA	p.Ala90Gly	missense_variant	Literature evidence (PMID 28137812)	4) Not assoc w R - Interim
Moxifloxacin	NC_000962.3	7570	gyrA_p.Ala90Gly	CG	GA	Moxifloxacin	gyrA	p.Ala90Gly	missense_variant	Literature evidence (PMID 28137812)	4) Not assoc w R - Interim
Moxifloxacin	NC_000962.3	7570	gyrA_p.Ala90Gly	C	G	Levofloxacin	gyrA	p.Ala90Gly	missense_variant	Literature evidence (PMID 28137812)	4) Not assoc w R - Interim
Moxifloxacin	NC_000962.3	7570	gyrA_p.Ala90Gly	C	G	Moxifloxacin	gyrA	p.Ala90Gly	missense_variant	Literature evidence (PMID 28137812)	4) Not assoc w R - Interim
Moxifloxacin	NC_000962.3	7570	gyrA_p.Ala90Gly	CG	GC	Levofloxacin	gyrA	p.Ala90Gly	missense_variant	Literature evidence (PMID 28137812)	4) Not assoc w R - Interim
Moxifloxacin	NC_000962.3	7570	gyrA_p.Ala90Gly	CG	GC	Moxifloxacin	gyrA	p.Ala90Gly	missense_variant	Literature evidence (PMID 28137812)	4) Not assoc w R - Interim
Moxifloxacin	NC_000962.3	7570	gyrA_p.Ala90Gly	CG	GT	Levofloxacin	gyrA	p.Ala90Gly	missense_variant	Literature evidence (PMID 28137812)	4) Not assoc w R - Interim
Moxifloxacin	NC_000962.3	7570	gyrA_p.Ala90Gly	CG	GT	Moxifloxacin	gyrA	p.Ala90Gly	missense_variant	Literature evidence (PMID 28137812)	4) Not assoc w R - Interim
Moxifloxacin	NC_000962.3	7570	gyrA_p.Ala90Val	CG	TA	Moxifloxacin	gyrA	p.Ala90Val	missense_variant		1) Assoc w R
Moxifloxacin	NC_000962.3	7570	gyrA_p.Ala90Val	CG	TA	Levofloxacin	gyrA	p.Ala90Val	missense_variant		1) Assoc w R
Moxifloxacin	NC_000962.3	7570	gyrA_p.Ala90Val	CG	TT	Moxifloxacin	gyrA	p.Ala90Val	missense_variant		1) Assoc w R
Moxifloxacin	NC_000962.3	7570	gyrA_p.Ala90Val	CG	TT	Levofloxacin	gyrA	p.Ala90Val	missense_variant		1) Assoc w R
Moxifloxacin	NC_000962.3	7570	gyrA_p.Ala90Val	CGT	TGC	Moxifloxacin	gyrA	p.Ala90Val	missense_variant		1) Assoc w R
Moxifloxacin	NC_000962.3	7570	gyrA_p.Ala90Val	CGT	TGC	Levofloxacin	gyrA	p.Ala90Val	missense_variant		1) Assoc w R
Moxifloxacin	NC_000962.3	7570	gyrA_p.Ala90Val	CG	TC	Moxifloxacin	gyrA	p.Ala90Val	missense_variant		1) Assoc w R
Moxifloxacin	NC_000962.3	7570	gyrA_p.Ala90Val	CG	TC	Levofloxacin	gyrA	p.Ala90Val	missense_variant		1) Assoc w R
Moxifloxacin	NC_000962.3	7570	gyrA_p.Ala90Val	C	T	Moxifloxacin	gyrA	p.Ala90Val	missense_variant		1) Assoc w R
Moxifloxacin	NC_000962.3	7570	gyrA_p.Ala90Val	C	T	Levofloxacin	gyrA	p.Ala90Val	missense_variant		1) Assoc w R
Moxifloxacin	NC_000962.3	7570	gyrA_p.Ser91Pro	CGT	TGC	Levofloxacin	gyrA	p.Ser91Pro	missense_variant		1) Assoc w R
Moxifloxacin	NC_000962.3	7570	gyrA_p.Ser91Pro	CGT	TGC	Moxifloxacin	gyrA	p.Ser91Pro	missense_variant		1) Assoc w R
Moxifloxacin	NC_000962.3	7570	gyrA_p.Ser91Pro	CGT	AGC	Levofloxacin	gyrA	p.Ser91Pro	missense_variant		1) Assoc w R
Moxifloxacin	NC_000962.3	7570	gyrA_p.Ser91Pro	CGT	AGC	Moxifloxacin	gyrA	p.Ser91Pro	missense_variant		1) Assoc w R
Moxifloxacin	NC_000962.3	7582	gyrA_p.Asp94Ala	A	C	Levofloxacin	gyrA	p.Asp94Ala	missense_variant		1) Assoc w R
Moxifloxacin	NC_000962.3	7582	gyrA_p.Asp94Ala	A	C	Moxifloxacin	gyrA	p.Asp94Ala	missense_variant		1) Assoc w R
Moxifloxacin	NC_000962.3	7582	gyrA_p.Asp94Ala	ACAG	CCGC	Levofloxacin	gyrA	p.Asp94Ala	missense_variant		1) Assoc w R
Moxifloxacin	NC_000962.3	7582	gyrA_p.Asp94Ala	ACAG	CCGC	Moxifloxacin	gyrA	p.Asp94Ala	missense_variant		1) Assoc w R
Moxifloxacin	NC_000962.3	7582	gyrA_p.Asp94Ala	AC	CA	Levofloxacin	gyrA	p.Asp94Ala	missense_variant		1) Assoc w R
Moxifloxacin	NC_000962.3	7582	gyrA_p.Asp94Ala	AC	CA	Moxifloxacin	gyrA	p.Asp94Ala	missense_variant		1) Assoc w R
Moxifloxacin	NC_000962.3	7582	gyrA_p.Asp94Ala	ACAG	CCAC	Levofloxacin	gyrA	p.Asp94Ala	missense_variant		1) Assoc w R
Moxifloxacin	NC_000962.3	7582	gyrA_p.Asp94Ala	ACAG	CCAC	Moxifloxacin	gyrA	p.Asp94Ala	missense_variant		1) Assoc w R
Moxifloxacin	NC_000962.3	7582	gyrA_p.Asp94Ala	AC	CT	Levofloxacin	gyrA	p.Asp94Ala	missense_variant		1) Assoc w R
Moxifloxacin	NC_000962.3	7582	gyrA_p.Asp94Ala	AC	CT	Moxifloxacin	gyrA	p.Asp94Ala	missense_variant		1) Assoc w R
Moxifloxacin	NC_000962.3	7582	gyrA_p.Asp94Ala	AC	CG	Levofloxacin	gyrA	p.Asp94Ala	missense_variant		1) Assoc w R
Moxifloxacin	NC_000962.3	7582	gyrA_p.Asp94Ala	AC	CG	Moxifloxacin	gyrA	p.Asp94Ala	missense_variant		1) Assoc w R
Moxifloxacin	NC_000962.3	7582	gyrA_p.Asp94Gly	AC	GG	Moxifloxacin	gyrA	p.Asp94Gly	missense_variant		1) Assoc w R
Moxifloxacin	NC_000962.3	7582	gyrA_p.Asp94Gly	AC	GG	Levofloxacin	gyrA	p.Asp94Gly	missense_variant		1) Assoc w R
Moxifloxacin	NC_000962.3	7582	gyrA_p.Asp94Gly	AC	GA	Moxifloxacin	gyrA	p.Asp94Gly	missense_variant		1) Assoc w R
Moxifloxacin	NC_000962.3	7582	gyrA_p.Asp94Gly	AC	GA	Levofloxacin	gyrA	p.Asp94Gly	missense_variant		1) Assoc w R
Moxifloxacin	NC_000962.3	7582	gyrA_p.Asp94Gly	ACAG	GCAC	Moxifloxacin	gyrA	p.Asp94Gly	missense_variant		1) Assoc w R
Moxifloxacin	NC_000962.3	7582	gyrA_p.Asp94Gly	ACAG	GCAC	Levofloxacin	gyrA	p.Asp94Gly	missense_variant		1) Assoc w R
Moxifloxacin	NC_000962.3	7582	gyrA_p.Asp94Gly	A	G	Moxifloxacin	gyrA	p.Asp94Gly	missense_variant		1) Assoc w R
Moxifloxacin	NC_000962.3	7582	gyrA_p.Asp94Gly	A	G	Levofloxacin	gyrA	p.Asp94Gly	missense_variant		1) Assoc w R
Moxifloxacin	NC_000962.3	7582	gyrA_p.Asp94Gly	AC	GT	Moxifloxacin	gyrA	p.Asp94Gly	missense_variant		1) Assoc w R
Moxifloxacin	NC_000962.3	7582	gyrA_p.Asp94Gly	AC	GT	Levofloxacin	gyrA	p.Asp94Gly	missense_variant		1) Assoc w R
Moxifloxacin	NC_000962.3	7582	gyrA_p.Asp94Val	AC	TG
Moxifloxacin	NC_000962.3	7582	gyrA_p.Asp94Val	AC	TT
Moxifloxacin	NC_000962.3	7582	gyrA_p.Asp94Val	A	T
Moxifloxacin	NC_000962.3	7582	gyrA_p.Asp94Val	AC	TA
Moxifloxacin	NC_000962.3	7582	gyrA_p.Asp94Val	ACAG	TCAC
Moxifloxacin	NC_000962.3	7582	gyrA_p.Ser95Ala	ACAG	CCGC
Moxifloxacin	NC_000962.3	7582	gyrA_p.Ser95Thr	ACAG	GCAC	Moxifloxacin	gyrA	p.Ser95Thr	missense_variant		5) Not assoc w R
Moxifloxacin	NC_000962.3	7582	gyrA_p.Ser95Thr	ACAG	GCAC	Levofloxacin	gyrA	p.Ser95Thr	missense_variant		5) Not assoc w R
Moxifloxacin	NC_000962.3	7582	gyrA_p.Ser95Thr	ACAG	CCAC	Moxifloxacin	gyrA	p.Ser95Thr	missense_variant		5) Not assoc w R
Moxifloxacin	NC_000962.3	7582	gyrA_p.Ser95Thr	ACAG	CCAC	Levofloxacin	gyrA	p.Ser95Thr	missense_variant		5) Not assoc w R
Moxifloxacin	NC_000962.3	7582	gyrA_p.Ser95Thr	ACAG	TCAC	Moxifloxacin	gyrA	p.Ser95Thr	missense_variant		5) Not assoc w R
Moxifloxacin	NC_000962.3	7582	gyrA_p.Ser95Thr	ACAG	TCAC	Levofloxacin	gyrA	p.Ser95Thr	missense_variant		5) Not assoc w R
Moxifloxacin	NC_000962.3	4094346
Moxifloxacin	NC_000962.3	132417
Moxifloxacin	NC_000962.3	732110	hadA_p.Cys61Gly	TGT	GGA
Moxifloxacin	NC_000962.3	732110	hadA_p.Cys61Gly	T	G
Moxifloxacin	NC_000962.3	732110	hadA_p.Cys61Gly	TGT	GGG
Moxifloxacin	NC_000962.3	732110	hadA_p.Cys61Gly	TGT	GGC
Moxifloxacin	NC_000962.3	732110	hadA_p.Cys61Ser	TGT	AGC
Moxifloxacin	NC_000962.3	732110	hadA_p.Cys61Ser	T	A
Moxifloxacin	NC_000962.3	7585	gyrA_c.286C>T	GCC	CCT	Levofloxacin	gyrA	c.286C>T	synonymous_variant	Silent mutation	4) Not assoc w R - Interim
Moxifloxacin	NC_000962.3	7585	gyrA_c.286C>T	GCC	CCT	Moxifloxacin	gyrA	c.286C>T	synonymous_variant	Silent mutation	4) Not assoc w R - Interim
Moxifloxacin	NC_000962.3	7585	gyrA_c.286C>T	GCC	CAT	Levofloxacin	gyrA	c.286C>T	synonymous_variant	Silent mutation	4) Not assoc w R - Interim
Moxifloxacin	NC_000962.3	7585	gyrA_c.286C>T	GCC	CAT	Moxifloxacin	gyrA	c.286C>T	synonymous_variant	Silent mutation	4) Not assoc w R - Interim
Moxifloxacin	NC_000962.3	7585	gyrA_c.286C>T	GCC	CGT	Levofloxacin	gyrA	c.286C>T	synonymous_variant	Silent mutation	4) Not assoc w R - Interim
Moxifloxacin	NC_000962.3	7585	gyrA_c.286C>T	GCC	CGT	Moxifloxacin	gyrA	c.286C>T	synonymous_variant	Silent mutation	4) Not assoc w R - Interim
Moxifloxacin	NC_000962.3	7585	gyrA_c.288G>C	GCCTGGTGCGC	CTCTCGTCCGG	Moxifloxacin	gyrA	c.288G>C	synonymous_variant	Silent mutation	4) Not assoc w R - Interim
Moxifloxacin	NC_000962.3	7585	gyrA_c.288G>C	GCCTGGTGCGC	CTCTCGTCCGG	Levofloxacin	gyrA	c.288G>C	synonymous_variant	Silent mutation	4) Not assoc w R - Interim
Moxifloxacin	NC_000962.3	7585	gyrA_c.288G>C	GCCTG	CTCTC	Moxifloxacin	gyrA	c.288G>C	synonymous_variant	Silent mutation	4) Not assoc w R - Interim
Moxifloxacin	NC_000962.3	7585	gyrA_c.288G>C	GCCTG	CTCTC	Levofloxacin	gyrA	c.288G>C	synonymous_variant	Silent mutation	4) Not assoc w R - Interim
Moxifloxacin	NC_000962.3	7585	gyrA_c.291G>C	GCCTGGTGCGC	CTCTCGTCCGG	Moxifloxacin	gyrA	c.291G>C	synonymous_variant	Silent mutation	4) Not assoc w R - Interim
Moxifloxacin	NC_000962.3	7585	gyrA_c.291G>C	GCCTGGTGCGC	CTCTCGTCCGG	Levofloxacin	gyrA	c.291G>C	synonymous_variant	Silent mutation	4) Not assoc w R - Interim
Moxifloxacin	NC_000962.3	7585	gyrA_c.294C>G	GCCTGGTGCGC	CTCTCGTCCGG
Moxifloxacin	NC_000962.3	7585	gyrA_p.Ser95Thr	GCC	CAT	Moxifloxacin	gyrA	p.Ser95Thr	missense_variant		5) Not assoc w R
Moxifloxacin	NC_000962.3	7585	gyrA_p.Ser95Thr	GCC	CAT	Levofloxacin	gyrA	p.Ser95Thr	missense_variant		5) Not assoc w R
Moxifloxacin	NC_000962.3	7585	gyrA_p.Ser95Thr	GCC	CCT	Moxifloxacin	gyrA	p.Ser95Thr	missense_variant		5) Not assoc w R
Moxifloxacin	NC_000962.3	7585	gyrA_p.Ser95Thr	GCC	CCT	Levofloxacin	gyrA	p.Ser95Thr	missense_variant		5) Not assoc w R
Moxifloxacin	NC_000962.3	7585	gyrA_p.Ser95Thr	GC	CG	Moxifloxacin	gyrA	p.Ser95Thr	missense_variant		5) Not assoc w R
Moxifloxacin	NC_000962.3	7585	gyrA_p.Ser95Thr	GC	CG	Levofloxacin	gyrA	p.Ser95Thr	missense_variant		5) Not assoc w R
Moxifloxacin	NC_000962.3	7585	gyrA_p.Ser95Thr	GCCTGGTGCGC	CTCTCGTCCGG	Moxifloxacin	gyrA	p.Ser95Thr	missense_variant		5) Not assoc w R
Moxifloxacin	NC_000962.3	7585	gyrA_p.Ser95Thr	GCCTGGTGCGC	CTCTCGTCCGG	Levofloxacin	gyrA	p.Ser95Thr	missense_variant		5) Not assoc w R
Moxifloxacin	NC_000962.3	7585	gyrA_p.Ser95Thr	G	C	Moxifloxacin	gyrA	p.Ser95Thr	missense_variant		5) Not assoc w R
Moxifloxacin	NC_000962.3	7585	gyrA_p.Ser95Thr	G	C	Levofloxacin	gyrA	p.Ser95Thr	missense_variant		5) Not assoc w R
Moxifloxacin	NC_000962.3	7585	gyrA_p.Ser95Thr	GC	CT	Moxifloxacin	gyrA	p.Ser95Thr	missense_variant		5) Not assoc w R
Moxifloxacin	NC_000962.3	7585	gyrA_p.Ser95Thr	GC	CT	Levofloxacin	gyrA	p.Ser95Thr	missense_variant		5) Not assoc w R
Moxifloxacin	NC_000962.3	7585	gyrA_p.Ser95Thr	GC	CA	Moxifloxacin	gyrA	p.Ser95Thr	missense_variant		5) Not assoc w R
Moxifloxacin	NC_000962.3	7585	gyrA_p.Ser95Thr	GC	CA	Levofloxacin	gyrA	p.Ser95Thr	missense_variant		5) Not assoc w R
Moxifloxacin	NC_000962.3	7585	gyrA_p.Ser95Thr	GCCTG	CTCTC	Moxifloxacin	gyrA	p.Ser95Thr	missense_variant		5) Not assoc w R
Moxifloxacin	NC_000962.3	7585	gyrA_p.Ser95Thr	GCCTG	CTCTC	Levofloxacin	gyrA	p.Ser95Thr	missense_variant		5) Not assoc w R
Moxifloxacin	NC_000962.3	7585	gyrA_p.Ser95Thr	GCC	CGT	Moxifloxacin	gyrA	p.Ser95Thr	missense_variant		5) Not assoc w R
Moxifloxacin	NC_000962.3	7585	gyrA_p.Ser95Thr	GCC	CGT	Levofloxacin	gyrA	p.Ser95Thr	missense_variant		5) Not assoc w R
Moxifloxacin	NC_000962.3	3847073
Moxifloxacin	NC_000962.3	761155	rpoB_c.1353G>C	CGGCGCTGGGG	TGGGCCTTGGT	Rifampicin	rpoB	c.1353G>C	synonymous_variant	Silent mutation	4) Not assoc w R - Interim
Moxifloxacin	NC_000962.3	761155	rpoB_c.1356G>T	CGGCGCTGGGG	TGGGCCTTGGT	Rifampicin	rpoB	c.1356G>T	synonymous_variant	Silent mutation	4) Not assoc w R - Interim
Moxifloxacin	NC_000962.3	761155	rpoB_c.1359G>T	CGGCGCTGGGG	TGGGCCTTGGT	Rifampicin	rpoB	c.1359G>T	synonymous_variant	Silent mutation	4) Not assoc w R - Interim
Moxifloxacin	NC_000962.3	761155	rpoB_p.Ala451Gly	CGGCGCTGGGG	TGGGCCTTGGT	Rifampicin	rpoB	p.Ala451Gly	missense_variant	RRDR	2) Assoc w R - Interim
Moxifloxacin	NC_000962.3	761155	rpoB_p.Ser450Cys	CG	GT	Rifampicin	rpoB	p.Ser450Cys	missense_variant	RRDR	2) Assoc w R - Interim
Moxifloxacin	NC_000962.3	761155	rpoB_p.Ser450Cys	CG	GC	Rifampicin	rpoB	p.Ser450Cys	missense_variant	RRDR	2) Assoc w R - Interim
Moxifloxacin	NC_000962.3	761155	rpoB_p.Ser450Leu	CGGCGCTGGGG	TGGGCCTTGGT	Rifampicin	rpoB	p.Ser450Leu	missense_variant		1) Assoc w R
Moxifloxacin	NC_000962.3	761155	rpoB_p.Ser450Leu	CG	TA	Rifampicin	rpoB	p.Ser450Leu	missense_variant		1) Assoc w R
Moxifloxacin	NC_000962.3	761155	rpoB_p.Ser450Leu	C	T	Rifampicin	rpoB	p.Ser450Leu	missense_variant		1) Assoc w R
Moxifloxacin	NC_000962.3	761155	rpoB_p.Ser450Phe	CG	TT	Rifampicin	rpoB	p.Ser450Phe	missense_variant		1) Assoc w R
Moxifloxacin	NC_000962.3	761155	rpoB_p.Ser450Phe	CG	TC	Rifampicin	rpoB	p.Ser450Phe	missense_variant		1) Assoc w R
Moxifloxacin	NC_000962.3	761155	rpoB_p.Ser450Trp	C	G	Rifampicin	rpoB	p.Ser450Trp	missense_variant		1) Assoc w R
Moxifloxacin	NC_000962.3	761155	rpoB_p.Ser450Tyr	CG	AT	Rifampicin	rpoB	p.Ser450Tyr	missense_variant		1) Assoc w R
Moxifloxacin	NC_000962.3	761155	rpoB_p.Ser450Tyr	CG	AC	Rifampicin	rpoB	p.Ser450Tyr	missense_variant		1) Assoc w R
Moxifloxacin	NC_000962.3	2155168	katG_c.942C>A	CTG	GTT
Moxifloxacin	NC_000962.3	2155168	katG_p.Ser315Asn	C	T	Isoniazid	katG	p.Ser315Asn	missense_variant		1) Assoc w R
Moxifloxacin	NC_000962.3	2155168	katG_p.Ser315Ile	C	A	Isoniazid	katG	p.Ser315Ile	missense_variant	Evidence from ALL dataset only	2) Assoc w R - Interim
Moxifloxacin	NC_000962.3	2155168	katG_p.Ser315Thr	CTG	GTT	Isoniazid	katG	p.Ser315Thr	missense_variant		1) Assoc w R
Moxifloxacin	NC_000962.3	2155168	katG_p.Ser315Thr	C	G	Isoniazid	katG	p.Ser315Thr	missense_variant		1) Assoc w R
Moxifloxacin	NC_000962.3	623558
Moxifloxacin	NC_000962.3	1673432	inhA_c.-770T>A	T	A	Isoniazid	inhA	c.-770T>A	upstream_gene_variant	WHO-endorsed gDST assay	2) Assoc w R - Interim
Moxifloxacin	NC_000962.3	1673432	inhA_c.-770T>A	T	A	Ethionamide	inhA	c.-770T>A	upstream_gene_variant	WHO-endorsed gDST assay	2) Assoc w R - Interim
Moxifloxacin	NC_000962.3	1673432	inhA_c.-770T>C	T	C	Isoniazid	inhA	c.-770T>C	upstream_gene_variant	WHO-endorsed gDST assay	2) Assoc w R - Interim
Moxifloxacin	NC_000962.3	1673432	inhA_c.-770T>C	T	C	Ethionamide	inhA	c.-770T>C	upstream_gene_variant	WHO-endorsed gDST assay	2) Assoc w R - Interim
Moxifloxacin	NC_000962.3	1673432	inhA_c.-770T>G	T	G	Ethionamide	inhA	c.-770T>G	upstream_gene_variant	INH-ETO cross-resistance	2) Assoc w R - Interim
Moxifloxacin	NC_000962.3	1673432	inhA_c.-770T>G	T	G	Isoniazid	inhA	c.-770T>G	upstream_gene_variant	WHO-endorsed gDST assay	2) Assoc w R - Interim
Moxifloxacin	NC_000962.3	1212621
Moxifloxacin	NC_000962.3	763123	rpoB_p.Ile1106Thr	TC	CG
Moxifloxacin	NC_000962.3	763123	rpoB_p.Ile1106Thr	TC	CA
Moxifloxacin	NC_000962.3	763123	rpoB_p.Ile1106Thr	TC	CT
Moxifloxacin	NC_000962.3	763123	rpoB_p.Ile1106Thr	T	C
Moxifloxacin	NC_000962.3	2715342	eis_c.-10G>A	CTG	TTA	Amikacin	eis	c.-10G>A	upstream_gene_variant		5) Not assoc w R
Moxifloxacin	NC_000962.3	2715342	eis_c.-10G>A	CTG	TTA	Kanamycin	eis	c.-10G>A	upstream_gene_variant		1) Assoc w R
Moxifloxacin	NC_000962.3	2715342	eis_c.-10G>A	C	T	Amikacin	eis	c.-10G>A	upstream_gene_variant		5) Not assoc w R
Moxifloxacin	NC_000962.3	2715342	eis_c.-10G>A	C	T	Kanamycin	eis	c.-10G>A	upstream_gene_variant		1) Assoc w R
Moxifloxacin	NC_000962.3	2715342	eis_c.-10G>C	C	G
Moxifloxacin	NC_000962.3	2715342	eis_c.-12C>T	CTG	TTA	Kanamycin	eis	c.-12C>T	upstream_gene_variant		1) Assoc w R
Moxifloxacin	NC_000962.3	2715342	eis_c.-12C>T	CTG	TTA	Amikacin	eis	c.-12C>T	upstream_gene_variant		5) Not assoc w R
Moxifloxacin	NC_000962.3	7572	gyrA_p.Ser91Pro	TCG	CCC	Levofloxacin	gyrA	p.Ser91Pro	missense_variant		1) Assoc w R
Moxifloxacin	NC_000962.3	7572	gyrA_p.Ser91Pro	TCG	CCC	Moxifloxacin	gyrA	p.Ser91Pro	missense_variant		1) Assoc w R
Moxifloxacin	NC_000962.3	7572	gyrA_p.Ser91Pro	TCG	CCA	Levofloxacin	gyrA	p.Ser91Pro	missense_variant		1) Assoc w R
Moxifloxacin	NC_000962.3	7572	gyrA_p.Ser91Pro	TCG	CCA	Moxifloxacin	gyrA	p.Ser91Pro	missense_variant		1) Assoc w R
Moxifloxacin	NC_000962.3	7572	gyrA_p.Ser91Pro	TCG	CCT	Levofloxacin	gyrA	p.Ser91Pro	missense_variant		1) Assoc w R
Moxifloxacin	NC_000962.3	7572	gyrA_p.Ser91Pro	TCG	CCT	Moxifloxacin	gyrA	p.Ser91Pro	missense_variant		1) Assoc w R
Moxifloxacin	NC_000962.3	7572	gyrA_p.Ser91Pro	T	C	Levofloxacin	gyrA	p.Ser91Pro	missense_variant		1) Assoc w R
Moxifloxacin	NC_000962.3	7572	gyrA_p.Ser91Pro	T	C	Moxifloxacin	gyrA	p.Ser91Pro	missense_variant		1) Assoc w R
Moxifloxacin	NC_000962.3	1882835
Moxifloxacin	NC_000962.3	2715346	eis_c.-14C>T	G	A	Amikacin	eis	c.-14C>T	upstream_gene_variant	WHO-endorsed gDST assay	2) Assoc w R - Interim
Moxifloxacin	NC_000962.3	2715346	eis_c.-14C>T	G	A	Kanamycin	eis	c.-14C>T	upstream_gene_variant		1) Assoc w R
Moxifloxacin	NC_000962.3	2715346	eis_c.-14C>T	GGC	AGG	Amikacin	eis	c.-14C>T	upstream_gene_variant	WHO-endorsed gDST assay	2) Assoc w R - Interim
Moxifloxacin	NC_000962.3	2715346	eis_c.-14C>T	GGC	AGG	Kanamycin	eis	c.-14C>T	upstream_gene_variant		1) Assoc w R
Moxifloxacin	NC_000962.3	2715346	eis_c.-16G>C	GGC	AGG
Moxifloxacin	NC_000962.3	7581	gyrA_p.Asp94Asn	G	A	Levofloxacin	gyrA	p.Asp94Asn	missense_variant		1) Assoc w R
Moxifloxacin	NC_000962.3	7581	gyrA_p.Asp94Asn	G	A	Moxifloxacin	gyrA	p.Asp94Asn	missense_variant		1) Assoc w R
Moxifloxacin	NC_000962.3	7581	gyrA_p.Asp94Asn	GAC	AAT	Levofloxacin	gyrA	p.Asp94Asn	missense_variant		1) Assoc w R
Moxifloxacin	NC_000962.3	7581	gyrA_p.Asp94Asn	GAC	AAT	Moxifloxacin	gyrA	p.Asp94Asn	missense_variant		1) Assoc w R
Moxifloxacin	NC_000962.3	7581	gyrA_p.Asp94His	G	C	Moxifloxacin	gyrA	p.Asp94His	missense_variant		1) Assoc w R
Moxifloxacin	NC_000962.3	7581	gyrA_p.Asp94His	G	C	Levofloxacin	gyrA	p.Asp94His	missense_variant		1) Assoc w R
Moxifloxacin	NC_000962.3	7581	gyrA_p.Asp94His	GAC	CAT	Moxifloxacin	gyrA	p.Asp94His	missense_variant		1) Assoc w R
Moxifloxacin	NC_000962.3	7581	gyrA_p.Asp94His	GAC	CAT	Levofloxacin	gyrA	p.Asp94His	missense_variant		1) Assoc w R
Moxifloxacin	NC_000962.3	7581	gyrA_p.Asp94Leu	GACAG	CTCAC
Moxifloxacin	NC_000962.3	7581	gyrA_p.Asp94Phe	GACAG	TTCAC
Moxifloxacin	NC_000962.3	7581	gyrA_p.Asp94Phe	GAC	TTT
Moxifloxacin	NC_000962.3	7581	gyrA_p.Asp94Phe	GA	TT
Moxifloxacin	NC_000962.3	7581	gyrA_p.Asp94Tyr	GAC	TAT	Levofloxacin	gyrA	p.Asp94Tyr	missense_variant		1) Assoc w R
Moxifloxacin	NC_000962.3	7581	gyrA_p.Asp94Tyr	GAC	TAT	Moxifloxacin	gyrA	p.Asp94Tyr	missense_variant		1) Assoc w R
Moxifloxacin	NC_000962.3	7581	gyrA_p.Asp94Tyr	G	T	Levofloxacin	gyrA	p.Asp94Tyr	missense_variant		1) Assoc w R
Moxifloxacin	NC_000962.3	7581	gyrA_p.Asp94Tyr	G	T	Moxifloxacin	gyrA	p.Asp94Tyr	missense_variant		1) Assoc w R
Moxifloxacin	NC_000962.3	7581	gyrA_p.Ser95Thr	GACAG	TTCAC	Moxifloxacin	gyrA	p.Ser95Thr	missense_variant		5) Not assoc w R
Moxifloxacin	NC_000962.3	7581	gyrA_p.Ser95Thr	GACAG	TTCAC	Levofloxacin	gyrA	p.Ser95Thr	missense_variant		5) Not assoc w R
Moxifloxacin	NC_000962.3	7581	gyrA_p.Ser95Thr	GACAG	CTCAC	Moxifloxacin	gyrA	p.Ser95Thr	missense_variant		5) Not assoc w R
Moxifloxacin	NC_000962.3	7581	gyrA_p.Ser95Thr	GACAG	CTCAC	Levofloxacin	gyrA	p.Ser95Thr	missense_variant		5) Not assoc w R
Moxifloxacin	NC_000962.3	4247469	embB_p.Tyr319Cys	A	G	Ethambutol	embB	p.Tyr319Cys	missense_variant		1) Assoc w R
Moxifloxacin	NC_000962.3	4247469	embB_p.Tyr319Cys	AT	GC	Ethambutol	embB	p.Tyr319Cys	missense_variant		1) Assoc w R
Moxifloxacin	NC_000962.3	4247469	embB_p.Tyr319Phe	A	T
Moxifloxacin	NC_000962.3	4247469	embB_p.Tyr319Phe	AT	TC
Moxifloxacin	NC_000962.3	4247469	embB_p.Tyr319Ser	AT	CG	Ethambutol	embB	p.Tyr319Ser	missense_variant		1) Assoc w R
Moxifloxacin	NC_000962.3	4247469	embB_p.Tyr319Ser	AT	CC	Ethambutol	embB	p.Tyr319Ser	missense_variant		1) Assoc w R
Moxifloxacin	NC_000962.3	4247469	embB_p.Tyr319Ser	A	C	Ethambutol	embB	p.Tyr319Ser	missense_variant		1) Assoc w R
Moxifloxacin	NC_000962.3	4247469	embB_p.Tyr319Ser	AT	CA	Ethambutol	embB	p.Tyr319Ser	missense_variant		1) Assoc w R
Moxifloxacin	NC_000962.3	56062
Moxifloxacin	NC_000962.3	6738	gyrB_c.1503A>G	CCGAAGTT	ATGAGGTG
Moxifloxacin	NC_000962.3	6738	gyrB_c.1506T>G	CCGAAGTT	ATGAGGTG	Moxifloxacin	gyrB	c.1506T>G	synonymous_variant	Silent mutation	4) Not assoc w R - Interim
Moxifloxacin	NC_000962.3	6738	gyrB_c.1506T>G	CCGAAGTT	ATGAGGTG	Levofloxacin	gyrB	c.1506T>G	synonymous_variant	Silent mutation	4) Not assoc w R - Interim
Moxifloxacin	NC_000962.3	6738	gyrB_p.Thr500Asn	CC	AT
Moxifloxacin	NC_000962.3	6738	gyrB_p.Thr500Asn	CCGAAGTT	ATGAGGTG
Moxifloxacin	NC_000962.3	6738	gyrB_p.Thr500Asn	C	A
Moxifloxacin	NC_000962.3	6738	gyrB_p.Thr500Ile	C	T
Moxifloxacin	NC_000962.3	6738	gyrB_p.Thr500Ile	CC	TA
Moxifloxacin	NC_000962.3	6738	gyrB_p.Thr500Ile	CC	TT
Moxifloxacin	NC_000962.3	761161	rpoB_p.Leu452Pro	TG	CT	Rifampicin	rpoB	p.Leu452Pro	missense_variant		1) Assoc w R
Moxifloxacin	NC_000962.3	761161	rpoB_p.Leu452Pro	TG	CC	Rifampicin	rpoB	p.Leu452Pro	missense_variant		1) Assoc w R
Moxifloxacin	NC_000962.3	761161	rpoB_p.Leu452Pro	TG	CA	Rifampicin	rpoB	p.Leu452Pro	missense_variant		1) Assoc w R
Moxifloxacin	NC_000962.3	761161	rpoB_p.Leu452Pro	T	C	Rifampicin	rpoB	p.Leu452Pro	missense_variant		1) Assoc w R
Moxifloxacin	NC_000962.3	3841083
Moxifloxacin	NC_000962.3	1986639
Moxifloxacin	NC_000962.3	2713504
Moxifloxacin	NC_000962.3	1632737
Moxifloxacin	NC_000962.3	21559
Moxifloxacin	NC_000962.3	105082
Moxifloxacin	NC_000962.3	1180682
Moxifloxacin	NC_000962.3	109840
Moxifloxacin	NC_000962.3	1247263
Moxifloxacin	NC_000962.3	413742
Moxifloxacin	NC_000962.3	122273
Moxifloxacin	NC_000962.3	79021
Moxifloxacin	NC_000962.3	36766
Moxifloxacin	NC_000962.3	25324
Moxifloxacin	NC_000962.3	2708334
Moxifloxacin	NC_000962.3	28215
Moxifloxacin	NC_000962.3	3999153
Moxifloxacin	NC_000962.3	654096
Moxifloxacin	NC_000962.3	740100
Moxifloxacin	NC_000962.3	43347
Moxifloxacin	NC_000962.3	156666
Moxifloxacin	NC_000962.3	841229
Moxifloxacin	NC_000962.3	1662296
Moxifloxacin	NC_000962.3	73893
Moxifloxacin	NC_000962.3	31057
Moxifloxacin	NC_000962.3	797867
Moxifloxacin	NC_000962.3	2253471
Moxifloxacin	NC_000962.3	66377
Nicotinamide	NC_000962.3	7570	gyrA_p.Ala90Glu	CGT	AGC
Nicotinamide	NC_000962.3	7570	gyrA_p.Ala90Glu	CG	AA
Nicotinamide	NC_000962.3	7570	gyrA_p.Ala90Glu	C	A
Nicotinamide	NC_000962.3	7570	gyrA_p.Ala90Gly	C	G	Levofloxacin	gyrA	p.Ala90Gly	missense_variant	Literature evidence (PMID 28137812)	4) Not assoc w R - Interim
Nicotinamide	NC_000962.3	7570	gyrA_p.Ala90Gly	C	G	Moxifloxacin	gyrA	p.Ala90Gly	missense_variant	Literature evidence (PMID 28137812)	4) Not assoc w R - Interim
Nicotinamide	NC_000962.3	7570	gyrA_p.Ala90Gly	CG	GA	Levofloxacin	gyrA	p.Ala90Gly	missense_variant	Literature evidence (PMID 28137812)	4) Not assoc w R - Interim
Nicotinamide	NC_000962.3	7570	gyrA_p.Ala90Gly	CG	GA	Moxifloxacin	gyrA	p.Ala90Gly	missense_variant	Literature evidence (PMID 28137812)	4) Not assoc w R - Interim
Nicotinamide	NC_000962.3	7570	gyrA_p.Ala90Gly	CG	GT	Levofloxacin	gyrA	p.Ala90Gly	missense_variant	Literature evidence (PMID 28137812)	4) Not assoc w R - Interim
Nicotinamide	NC_000962.3	7570	gyrA_p.Ala90Gly	CG	GT	Moxifloxacin	gyrA	p.Ala90Gly	missense_variant	Literature evidence (PMID 28137812)	4) Not assoc w R - Interim
Nicotinamide	NC_000962.3	7570	gyrA_p.Ala90Gly	CG	GC	Levofloxacin	gyrA	p.Ala90Gly	missense_variant	Literature evidence (PMID 28137812)	4) Not assoc w R - Interim
Nicotinamide	NC_000962.3	7570	gyrA_p.Ala90Gly	CG	GC	Moxifloxacin	gyrA	p.Ala90Gly	missense_variant	Literature evidence (PMID 28137812)	4) Not assoc w R - Interim
Nicotinamide	NC_000962.3	7570	gyrA_p.Ala90Val	CG	TA	Moxifloxacin	gyrA	p.Ala90Val	missense_variant		1) Assoc w R
Nicotinamide	NC_000962.3	7570	gyrA_p.Ala90Val	CG	TA	Levofloxacin	gyrA	p.Ala90Val	missense_variant		1) Assoc w R
Nicotinamide	NC_000962.3	7570	gyrA_p.Ala90Val	CG	TC	Moxifloxacin	gyrA	p.Ala90Val	missense_variant		1) Assoc w R
Nicotinamide	NC_000962.3	7570	gyrA_p.Ala90Val	CG	TC	Levofloxacin	gyrA	p.Ala90Val	missense_variant		1) Assoc w R
Nicotinamide	NC_000962.3	7570	gyrA_p.Ala90Val	C	T	Moxifloxacin	gyrA	p.Ala90Val	missense_variant		1) Assoc w R
Nicotinamide	NC_000962.3	7570	gyrA_p.Ala90Val	C	T	Levofloxacin	gyrA	p.Ala90Val	missense_variant		1) Assoc w R
Nicotinamide	NC_000962.3	7570	gyrA_p.Ala90Val	CGT	TGC	Moxifloxacin	gyrA	p.Ala90Val	missense_variant		1) Assoc w R
Nicotinamide	NC_000962.3	7570	gyrA_p.Ala90Val	CGT	TGC	Levofloxacin	gyrA	p.Ala90Val	missense_variant		1) Assoc w R
Nicotinamide	NC_000962.3	7570	gyrA_p.Ala90Val	CG	TT	Moxifloxacin	gyrA	p.Ala90Val	missense_variant		1) Assoc w R
Nicotinamide	NC_000962.3	7570	gyrA_p.Ala90Val	CG	TT	Levofloxacin	gyrA	p.Ala90Val	missense_variant		1) Assoc w R
Nicotinamide	NC_000962.3	7570	gyrA_p.Ser91Pro	CGT	AGC	Levofloxacin	gyrA	p.Ser91Pro	missense_variant		1) Assoc w R
Nicotinamide	NC_000962.3	7570	gyrA_p.Ser91Pro	CGT	AGC	Moxifloxacin	gyrA	p.Ser91Pro	missense_variant		1) Assoc w R
Nicotinamide	NC_000962.3	7570	gyrA_p.Ser91Pro	CGT	TGC	Levofloxacin	gyrA	p.Ser91Pro	missense_variant		1) Assoc w R
Nicotinamide	NC_000962.3	7570	gyrA_p.Ser91Pro	CGT	TGC	Moxifloxacin	gyrA	p.Ser91Pro	missense_variant		1) Assoc w R
Nicotinamide	NC_000962.3	761110	rpoB_p.Asp435Ala	AC	CG	Rifampicin	rpoB	p.Asp435Ala	missense_variant	RRDR	2) Assoc w R - Interim
Nicotinamide	NC_000962.3	761110	rpoB_p.Asp435Ala	A	C	Rifampicin	rpoB	p.Asp435Ala	missense_variant	RRDR	2) Assoc w R - Interim
Nicotinamide	NC_000962.3	761110	rpoB_p.Asp435Ala	AC	CT	Rifampicin	rpoB	p.Asp435Ala	missense_variant	RRDR	2) Assoc w R - Interim
Nicotinamide	NC_000962.3	761110	rpoB_p.Asp435Ala	AC	CA	Rifampicin	rpoB	p.Asp435Ala	missense_variant	RRDR	2) Assoc w R - Interim
Nicotinamide	NC_000962.3	761110	rpoB_p.Asp435Gly	A	G	Rifampicin	rpoB	p.Asp435Gly	missense_variant	RRDR	2) Assoc w R - Interim
Nicotinamide	NC_000962.3	761110	rpoB_p.Asp435Gly	AC	GT	Rifampicin	rpoB	p.Asp435Gly	missense_variant	RRDR	2) Assoc w R - Interim
Nicotinamide	NC_000962.3	761110	rpoB_p.Asp435Gly	AC	GA	Rifampicin	rpoB	p.Asp435Gly	missense_variant	RRDR	2) Assoc w R - Interim
Nicotinamide	NC_000962.3	761110	rpoB_p.Asp435Gly	AC	GG	Rifampicin	rpoB	p.Asp435Gly	missense_variant	RRDR	2) Assoc w R - Interim
Nicotinamide	NC_000962.3	761110	rpoB_p.Asp435Val	AC	TT	Rifampicin	rpoB	p.Asp435Val	missense_variant		1) Assoc w R
Nicotinamide	NC_000962.3	761110	rpoB_p.Asp435Val	AC	TG	Rifampicin	rpoB	p.Asp435Val	missense_variant		1) Assoc w R
Nicotinamide	NC_000962.3	761110	rpoB_p.Asp435Val	AC	TA	Rifampicin	rpoB	p.Asp435Val	missense_variant		1) Assoc w R
Nicotinamide	NC_000962.3	761110	rpoB_p.Asp435Val	A	T	Rifampicin	rpoB	p.Asp435Val	missense_variant		1) Assoc w R
Nicotinamide	NC_000962.3	2288785	pncA_p.Thr153fs	TG	T	Pyrazinamide	pncA	p.Thr153fs	frameshift		1) Assoc w R
Nicotinamide	NC_000962.3	2288785	pncA_p.Thr153fs	T	TGG	Pyrazinamide	pncA	p.Thr153fs	frameshift		1) Assoc w R
Nicotinamide	NC_000962.3	2288785	pncA_p.Thr153fs	T	TG	Pyrazinamide	pncA	p.Thr153fs	frameshift		1) Assoc w R
Nicotinamide	NC_000962.3	2288785	pncA_p.Thr153Pro	T	G
Nicotinamide	NC_000962.3	4056430
Nicotinamide	NC_000962.3	763123	rpoB_p.Ile1106Thr	TC	CG
Nicotinamide	NC_000962.3	763123	rpoB_p.Ile1106Thr	TC	CA
Nicotinamide	NC_000962.3	763123	rpoB_p.Ile1106Thr	T	C
Nicotinamide	NC_000962.3	763123	rpoB_p.Ile1106Thr	TC	CT
Nicotinamide	NC_000962.3	1473246	rrs_n.1401A>G	A	G	Amikacin	rrs	n.1401A>G	non_coding_transcript_exon_variant		1) Assoc w R
Nicotinamide	NC_000962.3	1473246	rrs_n.1401A>G	A	G	Kanamycin	rrs	n.1401A>G	non_coding_transcript_exon_variant		1) Assoc w R
Nicotinamide	NC_000962.3	1473246	rrs_n.1401A>G	A	G	Capreomycin	rrs	n.1401A>G	non_coding_transcript_exon_variant		1) Assoc w R
Nicotinamide	NC_000962.3	2246032
Nicotinamide	NC_000962.3	1673432	inhA_c.-770T>A	T	A	Isoniazid	inhA	c.-770T>A	upstream_gene_variant	WHO-endorsed gDST assay	2) Assoc w R - Interim
Nicotinamide	NC_000962.3	1673432	inhA_c.-770T>A	T	A	Ethionamide	inhA	c.-770T>A	upstream_gene_variant	WHO-endorsed gDST assay	2) Assoc w R - Interim
Nicotinamide	NC_000962.3	1673432	inhA_c.-770T>C	T	C	Isoniazid	inhA	c.-770T>C	upstream_gene_variant	WHO-endorsed gDST assay	2) Assoc w R - Interim
Nicotinamide	NC_000962.3	1673432	inhA_c.-770T>C	T	C	Ethionamide	inhA	c.-770T>C	upstream_gene_variant	WHO-endorsed gDST assay	2) Assoc w R - Interim
Nicotinamide	NC_000962.3	1673432	inhA_c.-770T>G	T	G	Ethionamide	inhA	c.-770T>G	upstream_gene_variant	INH-ETO cross-resistance	2) Assoc w R - Interim
Nicotinamide	NC_000962.3	1673432	inhA_c.-770T>G	T	G	Isoniazid	inhA	c.-770T>G	upstream_gene_variant	WHO-endorsed gDST assay	2) Assoc w R - Interim
Nicotinamide	NC_000962.3	4269271	ubiA_p.Val188Ala	A	G
Nicotinamide	NC_000962.3	4269271	ubiA_p.Val188Gly	A	C
Nicotinamide	NC_000962.3	839123
Nicotinamide	NC_000962.3	3847099
Nicotinamide	NC_000962.3	2431471
Nicotinamide	NC_000962.3	122107
Nicotinamide	NC_000962.3	1272321
Nicotinamide	NC_000962.3	3054724
Nicotinamide	NC_000962.3	3710382
Nicotinamide	NC_000962.3	3847112
Nicotinamide	NC_000962.3	761161	rpoB_p.Leu452Pro	TG	CC	Rifampicin	rpoB	p.Leu452Pro	missense_variant		1) Assoc w R
Nicotinamide	NC_000962.3	761161	rpoB_p.Leu452Pro	TG	CA	Rifampicin	rpoB	p.Leu452Pro	missense_variant		1) Assoc w R
Nicotinamide	NC_000962.3	761161	rpoB_p.Leu452Pro	TG	CT	Rifampicin	rpoB	p.Leu452Pro	missense_variant		1) Assoc w R
Nicotinamide	NC_000962.3	761161	rpoB_p.Leu452Pro	T	C	Rifampicin	rpoB	p.Leu452Pro	missense_variant		1) Assoc w R
Nicotinamide	NC_000962.3	3847087
Nicotinamide	NC_000962.3	122109
Nicotinamide	NC_000962.3	2300674
Nicotinamide	NC_000962.3	1264381
Ofloxacin	NC_000962.3	7570	gyrA_p.Ala90Glu	CGT	AGC
Ofloxacin	NC_000962.3	7570	gyrA_p.Ala90Glu	CG	AA
Ofloxacin	NC_000962.3	7570	gyrA_p.Ala90Glu	C	A
Ofloxacin	NC_000962.3	7570	gyrA_p.Ala90Gly	CG	GC	Levofloxacin	gyrA	p.Ala90Gly	missense_variant	Literature evidence (PMID 28137812)	4) Not assoc w R - Interim
Ofloxacin	NC_000962.3	7570	gyrA_p.Ala90Gly	CG	GC	Moxifloxacin	gyrA	p.Ala90Gly	missense_variant	Literature evidence (PMID 28137812)	4) Not assoc w R - Interim
Ofloxacin	NC_000962.3	7570	gyrA_p.Ala90Gly	CG	GA	Levofloxacin	gyrA	p.Ala90Gly	missense_variant	Literature evidence (PMID 28137812)	4) Not assoc w R - Interim
Ofloxacin	NC_000962.3	7570	gyrA_p.Ala90Gly	CG	GA	Moxifloxacin	gyrA	p.Ala90Gly	missense_variant	Literature evidence (PMID 28137812)	4) Not assoc w R - Interim
Ofloxacin	NC_000962.3	7570	gyrA_p.Ala90Gly	CG	GT	Levofloxacin	gyrA	p.Ala90Gly	missense_variant	Literature evidence (PMID 28137812)	4) Not assoc w R - Interim
Ofloxacin	NC_000962.3	7570	gyrA_p.Ala90Gly	CG	GT	Moxifloxacin	gyrA	p.Ala90Gly	missense_variant	Literature evidence (PMID 28137812)	4) Not assoc w R - Interim
Ofloxacin	NC_000962.3	7570	gyrA_p.Ala90Gly	C	G	Levofloxacin	gyrA	p.Ala90Gly	missense_variant	Literature evidence (PMID 28137812)	4) Not assoc w R - Interim
Ofloxacin	NC_000962.3	7570	gyrA_p.Ala90Gly	C	G	Moxifloxacin	gyrA	p.Ala90Gly	missense_variant	Literature evidence (PMID 28137812)	4) Not assoc w R - Interim
Ofloxacin	NC_000962.3	7570	gyrA_p.Ala90Val	C	T	Moxifloxacin	gyrA	p.Ala90Val	missense_variant		1) Assoc w R
Ofloxacin	NC_000962.3	7570	gyrA_p.Ala90Val	C	T	Levofloxacin	gyrA	p.Ala90Val	missense_variant		1) Assoc w R
Ofloxacin	NC_000962.3	7570	gyrA_p.Ala90Val	CG	TT	Moxifloxacin	gyrA	p.Ala90Val	missense_variant		1) Assoc w R
Ofloxacin	NC_000962.3	7570	gyrA_p.Ala90Val	CG	TT	Levofloxacin	gyrA	p.Ala90Val	missense_variant		1) Assoc w R
Ofloxacin	NC_000962.3	7570	gyrA_p.Ala90Val	CG	TC	Moxifloxacin	gyrA	p.Ala90Val	missense_variant		1) Assoc w R
Ofloxacin	NC_000962.3	7570	gyrA_p.Ala90Val	CG	TC	Levofloxacin	gyrA	p.Ala90Val	missense_variant		1) Assoc w R
Ofloxacin	NC_000962.3	7570	gyrA_p.Ala90Val	CG	TA	Moxifloxacin	gyrA	p.Ala90Val	missense_variant		1) Assoc w R
Ofloxacin	NC_000962.3	7570	gyrA_p.Ala90Val	CG	TA	Levofloxacin	gyrA	p.Ala90Val	missense_variant		1) Assoc w R
Ofloxacin	NC_000962.3	7570	gyrA_p.Ala90Val	CGT	TGC	Moxifloxacin	gyrA	p.Ala90Val	missense_variant		1) Assoc w R
Ofloxacin	NC_000962.3	7570	gyrA_p.Ala90Val	CGT	TGC	Levofloxacin	gyrA	p.Ala90Val	missense_variant		1) Assoc w R
Ofloxacin	NC_000962.3	7570	gyrA_p.Ser91Pro	CGT	AGC	Levofloxacin	gyrA	p.Ser91Pro	missense_variant		1) Assoc w R
Ofloxacin	NC_000962.3	7570	gyrA_p.Ser91Pro	CGT	AGC	Moxifloxacin	gyrA	p.Ser91Pro	missense_variant		1) Assoc w R
Ofloxacin	NC_000962.3	7570	gyrA_p.Ser91Pro	CGT	TGC	Levofloxacin	gyrA	p.Ser91Pro	missense_variant		1) Assoc w R
Ofloxacin	NC_000962.3	7570	gyrA_p.Ser91Pro	CGT	TGC	Moxifloxacin	gyrA	p.Ser91Pro	missense_variant		1) Assoc w R
Ofloxacin	NC_000962.3	7585	gyrA_c.286C>T	GCC	CCT	Levofloxacin	gyrA	c.286C>T	synonymous_variant	Silent mutation	4) Not assoc w R - Interim
Ofloxacin	NC_000962.3	7585	gyrA_c.286C>T	GCC	CCT	Moxifloxacin	gyrA	c.286C>T	synonymous_variant	Silent mutation	4) Not assoc w R - Interim
Ofloxacin	NC_000962.3	7585	gyrA_c.286C>T	GCC	CGT	Levofloxacin	gyrA	c.286C>T	synonymous_variant	Silent mutation	4) Not assoc w R - Interim
Ofloxacin	NC_000962.3	7585	gyrA_c.286C>T	GCC	CGT	Moxifloxacin	gyrA	c.286C>T	synonymous_variant	Silent mutation	4) Not assoc w R - Interim
Ofloxacin	NC_000962.3	7585	gyrA_c.286C>T	GCC	CAT	Levofloxacin	gyrA	c.286C>T	synonymous_variant	Silent mutation	4) Not assoc w R - Interim
Ofloxacin	NC_000962.3	7585	gyrA_c.286C>T	GCC	CAT	Moxifloxacin	gyrA	c.286C>T	synonymous_variant	Silent mutation	4) Not assoc w R - Interim
Ofloxacin	NC_000962.3	7585	gyrA_c.288G>C	GCCTGGTGCGC	CTCTCGTCCGG	Moxifloxacin	gyrA	c.288G>C	synonymous_variant	Silent mutation	4) Not assoc w R - Interim
Ofloxacin	NC_000962.3	7585	gyrA_c.288G>C	GCCTGGTGCGC	CTCTCGTCCGG	Levofloxacin	gyrA	c.288G>C	synonymous_variant	Silent mutation	4) Not assoc w R - Interim
Ofloxacin	NC_000962.3	7585	gyrA_c.288G>C	GCCTG	CTCTC	Moxifloxacin	gyrA	c.288G>C	synonymous_variant	Silent mutation	4) Not assoc w R - Interim
Ofloxacin	NC_000962.3	7585	gyrA_c.288G>C	GCCTG	CTCTC	Levofloxacin	gyrA	c.288G>C	synonymous_variant	Silent mutation	4) Not assoc w R - Interim
Ofloxacin	NC_000962.3	7585	gyrA_c.291G>C	GCCTGGTGCGC	CTCTCGTCCGG	Moxifloxacin	gyrA	c.291G>C	synonymous_variant	Silent mutation	4) Not assoc w R - Interim
Ofloxacin	NC_000962.3	7585	gyrA_c.291G>C	GCCTGGTGCGC	CTCTCGTCCGG	Levofloxacin	gyrA	c.291G>C	synonymous_variant	Silent mutation	4) Not assoc w R - Interim
Ofloxacin	NC_000962.3	7585	gyrA_c.294C>G	GCCTGGTGCGC	CTCTCGTCCGG
Ofloxacin	NC_000962.3	7585	gyrA_p.Ser95Thr	G	C	Moxifloxacin	gyrA	p.Ser95Thr	missense_variant		5) Not assoc w R
Ofloxacin	NC_000962.3	7585	gyrA_p.Ser95Thr	G	C	Levofloxacin	gyrA	p.Ser95Thr	missense_variant		5) Not assoc w R
Ofloxacin	NC_000962.3	7585	gyrA_p.Ser95Thr	GCC	CGT	Moxifloxacin	gyrA	p.Ser95Thr	missense_variant		5) Not assoc w R
Ofloxacin	NC_000962.3	7585	gyrA_p.Ser95Thr	GCC	CGT	Levofloxacin	gyrA	p.Ser95Thr	missense_variant		5) Not assoc w R
Ofloxacin	NC_000962.3	7585	gyrA_p.Ser95Thr	GCCTGGTGCGC	CTCTCGTCCGG	Moxifloxacin	gyrA	p.Ser95Thr	missense_variant		5) Not assoc w R
Ofloxacin	NC_000962.3	7585	gyrA_p.Ser95Thr	GCCTGGTGCGC	CTCTCGTCCGG	Levofloxacin	gyrA	p.Ser95Thr	missense_variant		5) Not assoc w R
Ofloxacin	NC_000962.3	7585	gyrA_p.Ser95Thr	GCCTG	CTCTC	Moxifloxacin	gyrA	p.Ser95Thr	missense_variant		5) Not assoc w R
Ofloxacin	NC_000962.3	7585	gyrA_p.Ser95Thr	GCCTG	CTCTC	Levofloxacin	gyrA	p.Ser95Thr	missense_variant		5) Not assoc w R
Ofloxacin	NC_000962.3	7585	gyrA_p.Ser95Thr	GC	CA	Moxifloxacin	gyrA	p.Ser95Thr	missense_variant		5) Not assoc w R
Ofloxacin	NC_000962.3	7585	gyrA_p.Ser95Thr	GC	CA	Levofloxacin	gyrA	p.Ser95Thr	missense_variant		5) Not assoc w R
Ofloxacin	NC_000962.3	7585	gyrA_p.Ser95Thr	GC	CG	Moxifloxacin	gyrA	p.Ser95Thr	missense_variant		5) Not assoc w R
Ofloxacin	NC_000962.3	7585	gyrA_p.Ser95Thr	GC	CG	Levofloxacin	gyrA	p.Ser95Thr	missense_variant		5) Not assoc w R
Ofloxacin	NC_000962.3	7585	gyrA_p.Ser95Thr	GCC	CCT	Moxifloxacin	gyrA	p.Ser95Thr	missense_variant		5) Not assoc w R
Ofloxacin	NC_000962.3	7585	gyrA_p.Ser95Thr	GCC	CCT	Levofloxacin	gyrA	p.Ser95Thr	missense_variant		5) Not assoc w R
Ofloxacin	NC_000962.3	7585	gyrA_p.Ser95Thr	GCC	CAT	Moxifloxacin	gyrA	p.Ser95Thr	missense_variant		5) Not assoc w R
Ofloxacin	NC_000962.3	7585	gyrA_p.Ser95Thr	GCC	CAT	Levofloxacin	gyrA	p.Ser95Thr	missense_variant		5) Not assoc w R
Ofloxacin	NC_000962.3	7585	gyrA_p.Ser95Thr	GC	CT	Moxifloxacin	gyrA	p.Ser95Thr	missense_variant		5) Not assoc w R
Ofloxacin	NC_000962.3	7585	gyrA_p.Ser95Thr	GC	CT	Levofloxacin	gyrA	p.Ser95Thr	missense_variant		5) Not assoc w R
Ofloxacin	NC_000962.3	7582	gyrA_p.Asp94Ala	A	C	Levofloxacin	gyrA	p.Asp94Ala	missense_variant		1) Assoc w R
Ofloxacin	NC_000962.3	7582	gyrA_p.Asp94Ala	A	C	Moxifloxacin	gyrA	p.Asp94Ala	missense_variant		1) Assoc w R
Ofloxacin	NC_000962.3	7582	gyrA_p.Asp94Ala	AC	CG	Levofloxacin	gyrA	p.Asp94Ala	missense_variant		1) Assoc w R
Ofloxacin	NC_000962.3	7582	gyrA_p.Asp94Ala	AC	CG	Moxifloxacin	gyrA	p.Asp94Ala	missense_variant		1) Assoc w R
Ofloxacin	NC_000962.3	7582	gyrA_p.Asp94Ala	AC	CA	Levofloxacin	gyrA	p.Asp94Ala	missense_variant		1) Assoc w R
Ofloxacin	NC_000962.3	7582	gyrA_p.Asp94Ala	AC	CA	Moxifloxacin	gyrA	p.Asp94Ala	missense_variant		1) Assoc w R
Ofloxacin	NC_000962.3	7582	gyrA_p.Asp94Ala	AC	CT	Levofloxacin	gyrA	p.Asp94Ala	missense_variant		1) Assoc w R
Ofloxacin	NC_000962.3	7582	gyrA_p.Asp94Ala	AC	CT	Moxifloxacin	gyrA	p.Asp94Ala	missense_variant		1) Assoc w R
Ofloxacin	NC_000962.3	7582	gyrA_p.Asp94Ala	ACAG	CCAC	Levofloxacin	gyrA	p.Asp94Ala	missense_variant		1) Assoc w R
Ofloxacin	NC_000962.3	7582	gyrA_p.Asp94Ala	ACAG	CCAC	Moxifloxacin	gyrA	p.Asp94Ala	missense_variant		1) Assoc w R
Ofloxacin	NC_000962.3	7582	gyrA_p.Asp94Ala	ACAG	CCGC	Levofloxacin	gyrA	p.Asp94Ala	missense_variant		1) Assoc w R
Ofloxacin	NC_000962.3	7582	gyrA_p.Asp94Ala	ACAG	CCGC	Moxifloxacin	gyrA	p.Asp94Ala	missense_variant		1) Assoc w R
Ofloxacin	NC_000962.3	7582	gyrA_p.Asp94Gly	AC	GT	Moxifloxacin	gyrA	p.Asp94Gly	missense_variant		1) Assoc w R
Ofloxacin	NC_000962.3	7582	gyrA_p.Asp94Gly	AC	GT	Levofloxacin	gyrA	p.Asp94Gly	missense_variant		1) Assoc w R
Ofloxacin	NC_000962.3	7582	gyrA_p.Asp94Gly	A	G	Moxifloxacin	gyrA	p.Asp94Gly	missense_variant		1) Assoc w R
Ofloxacin	NC_000962.3	7582	gyrA_p.Asp94Gly	A	G	Levofloxacin	gyrA	p.Asp94Gly	missense_variant		1) Assoc w R
Ofloxacin	NC_000962.3	7582	gyrA_p.Asp94Gly	AC	GG	Moxifloxacin	gyrA	p.Asp94Gly	missense_variant		1) Assoc w R
Ofloxacin	NC_000962.3	7582	gyrA_p.Asp94Gly	AC	GG	Levofloxacin	gyrA	p.Asp94Gly	missense_variant		1) Assoc w R
Ofloxacin	NC_000962.3	7582	gyrA_p.Asp94Gly	ACAG	GCAC	Moxifloxacin	gyrA	p.Asp94Gly	missense_variant		1) Assoc w R
Ofloxacin	NC_000962.3	7582	gyrA_p.Asp94Gly	ACAG	GCAC	Levofloxacin	gyrA	p.Asp94Gly	missense_variant		1) Assoc w R
Ofloxacin	NC_000962.3	7582	gyrA_p.Asp94Gly	AC	GA	Moxifloxacin	gyrA	p.Asp94Gly	missense_variant		1) Assoc w R
Ofloxacin	NC_000962.3	7582	gyrA_p.Asp94Gly	AC	GA	Levofloxacin	gyrA	p.Asp94Gly	missense_variant		1) Assoc w R
Ofloxacin	NC_000962.3	7582	gyrA_p.Asp94Val	AC	TG
Ofloxacin	NC_000962.3	7582	gyrA_p.Asp94Val	AC	TA
Ofloxacin	NC_000962.3	7582	gyrA_p.Asp94Val	ACAG	TCAC
Ofloxacin	NC_000962.3	7582	gyrA_p.Asp94Val	AC	TT
Ofloxacin	NC_000962.3	7582	gyrA_p.Asp94Val	A	T
Ofloxacin	NC_000962.3	7582	gyrA_p.Ser95Ala	ACAG	CCGC
Ofloxacin	NC_000962.3	7582	gyrA_p.Ser95Thr	ACAG	CCAC	Moxifloxacin	gyrA	p.Ser95Thr	missense_variant		5) Not assoc w R
Ofloxacin	NC_000962.3	7582	gyrA_p.Ser95Thr	ACAG	CCAC	Levofloxacin	gyrA	p.Ser95Thr	missense_variant		5) Not assoc w R
Ofloxacin	NC_000962.3	7582	gyrA_p.Ser95Thr	ACAG	TCAC	Moxifloxacin	gyrA	p.Ser95Thr	missense_variant		5) Not assoc w R
Ofloxacin	NC_000962.3	7582	gyrA_p.Ser95Thr	ACAG	TCAC	Levofloxacin	gyrA	p.Ser95Thr	missense_variant		5) Not assoc w R
Ofloxacin	NC_000962.3	7582	gyrA_p.Ser95Thr	ACAG	GCAC	Moxifloxacin	gyrA	p.Ser95Thr	missense_variant		5) Not assoc w R
Ofloxacin	NC_000962.3	7582	gyrA_p.Ser95Thr	ACAG	GCAC	Levofloxacin	gyrA	p.Ser95Thr	missense_variant		5) Not assoc w R
Ofloxacin	NC_000962.3	4269271	ubiA_p.Val188Ala	A	G
Ofloxacin	NC_000962.3	4269271	ubiA_p.Val188Gly	A	C
Ofloxacin	NC_000962.3	1473246	rrs_n.1401A>G	A	G	Amikacin	rrs	n.1401A>G	non_coding_transcript_exon_variant		1) Assoc w R
Ofloxacin	NC_000962.3	1473246	rrs_n.1401A>G	A	G	Kanamycin	rrs	n.1401A>G	non_coding_transcript_exon_variant		1) Assoc w R
Ofloxacin	NC_000962.3	1473246	rrs_n.1401A>G	A	G	Capreomycin	rrs	n.1401A>G	non_coding_transcript_exon_variant		1) Assoc w R
Ofloxacin	NC_000962.3	7581	gyrA_p.Asp94Asn	GAC	AAT	Levofloxacin	gyrA	p.Asp94Asn	missense_variant		1) Assoc w R
Ofloxacin	NC_000962.3	7581	gyrA_p.Asp94Asn	GAC	AAT	Moxifloxacin	gyrA	p.Asp94Asn	missense_variant		1) Assoc w R
Ofloxacin	NC_000962.3	7581	gyrA_p.Asp94Asn	G	A	Levofloxacin	gyrA	p.Asp94Asn	missense_variant		1) Assoc w R
Ofloxacin	NC_000962.3	7581	gyrA_p.Asp94Asn	G	A	Moxifloxacin	gyrA	p.Asp94Asn	missense_variant		1) Assoc w R
Ofloxacin	NC_000962.3	7581	gyrA_p.Asp94His	GAC	CAT	Moxifloxacin	gyrA	p.Asp94His	missense_variant		1) Assoc w R
Ofloxacin	NC_000962.3	7581	gyrA_p.Asp94His	GAC	CAT	Levofloxacin	gyrA	p.Asp94His	missense_variant		1) Assoc w R
Ofloxacin	NC_000962.3	7581	gyrA_p.Asp94His	G	C	Moxifloxacin	gyrA	p.Asp94His	missense_variant		1) Assoc w R
Ofloxacin	NC_000962.3	7581	gyrA_p.Asp94His	G	C	Levofloxacin	gyrA	p.Asp94His	missense_variant		1) Assoc w R
Ofloxacin	NC_000962.3	7581	gyrA_p.Asp94Leu	GACAG	CTCAC
Ofloxacin	NC_000962.3	7581	gyrA_p.Asp94Phe	GACAG	TTCAC
Ofloxacin	NC_000962.3	7581	gyrA_p.Asp94Phe	GAC	TTT
Ofloxacin	NC_000962.3	7581	gyrA_p.Asp94Phe	GA	TT
Ofloxacin	NC_000962.3	7581	gyrA_p.Asp94Tyr	G	T	Levofloxacin	gyrA	p.Asp94Tyr	missense_variant		1) Assoc w R
Ofloxacin	NC_000962.3	7581	gyrA_p.Asp94Tyr	G	T	Moxifloxacin	gyrA	p.Asp94Tyr	missense_variant		1) Assoc w R
Ofloxacin	NC_000962.3	7581	gyrA_p.Asp94Tyr	GAC	TAT	Levofloxacin	gyrA	p.Asp94Tyr	missense_variant		1) Assoc w R
Ofloxacin	NC_000962.3	7581	gyrA_p.Asp94Tyr	GAC	TAT	Moxifloxacin	gyrA	p.Asp94Tyr	missense_variant		1) Assoc w R
Ofloxacin	NC_000962.3	7581	gyrA_p.Ser95Thr	GACAG	TTCAC	Moxifloxacin	gyrA	p.Ser95Thr	missense_variant		5) Not assoc w R
Ofloxacin	NC_000962.3	7581	gyrA_p.Ser95Thr	GACAG	TTCAC	Levofloxacin	gyrA	p.Ser95Thr	missense_variant		5) Not assoc w R
Ofloxacin	NC_000962.3	7581	gyrA_p.Ser95Thr	GACAG	CTCAC	Moxifloxacin	gyrA	p.Ser95Thr	missense_variant		5) Not assoc w R
Ofloxacin	NC_000962.3	7581	gyrA_p.Ser95Thr	GACAG	CTCAC	Levofloxacin	gyrA	p.Ser95Thr	missense_variant		5) Not assoc w R
Ofloxacin	NC_000962.3	2155168	katG_c.942C>A	CTG	GTT
Ofloxacin	NC_000962.3	2155168	katG_p.Ser315Asn	C	T	Isoniazid	katG	p.Ser315Asn	missense_variant		1) Assoc w R
Ofloxacin	NC_000962.3	2155168	katG_p.Ser315Ile	C	A	Isoniazid	katG	p.Ser315Ile	missense_variant	Evidence from ALL dataset only	2) Assoc w R - Interim
Ofloxacin	NC_000962.3	2155168	katG_p.Ser315Thr	CTG	GTT	Isoniazid	katG	p.Ser315Thr	missense_variant		1) Assoc w R
Ofloxacin	NC_000962.3	2155168	katG_p.Ser315Thr	C	G	Isoniazid	katG	p.Ser315Thr	missense_variant		1) Assoc w R
Ofloxacin	NC_000962.3	7572	gyrA_p.Ser91Pro	TCG	CCT	Levofloxacin	gyrA	p.Ser91Pro	missense_variant		1) Assoc w R
Ofloxacin	NC_000962.3	7572	gyrA_p.Ser91Pro	TCG	CCT	Moxifloxacin	gyrA	p.Ser91Pro	missense_variant		1) Assoc w R
Ofloxacin	NC_000962.3	7572	gyrA_p.Ser91Pro	TCG	CCA	Levofloxacin	gyrA	p.Ser91Pro	missense_variant		1) Assoc w R
Ofloxacin	NC_000962.3	7572	gyrA_p.Ser91Pro	TCG	CCA	Moxifloxacin	gyrA	p.Ser91Pro	missense_variant		1) Assoc w R
Ofloxacin	NC_000962.3	7572	gyrA_p.Ser91Pro	T	C	Levofloxacin	gyrA	p.Ser91Pro	missense_variant		1) Assoc w R
Ofloxacin	NC_000962.3	7572	gyrA_p.Ser91Pro	T	C	Moxifloxacin	gyrA	p.Ser91Pro	missense_variant		1) Assoc w R
Ofloxacin	NC_000962.3	7572	gyrA_p.Ser91Pro	TCG	CCC	Levofloxacin	gyrA	p.Ser91Pro	missense_variant		1) Assoc w R
Ofloxacin	NC_000962.3	7572	gyrA_p.Ser91Pro	TCG	CCC	Moxifloxacin	gyrA	p.Ser91Pro	missense_variant		1) Assoc w R
Ofloxacin	NC_000962.3	334654
Ofloxacin	NC_000962.3	764944	rpoC_c.1575C>T	C	T	Rifampicin	rpoC	c.1575C>T	synonymous_variant	Silent mutation	4) Not assoc w R - Interim
Ofloxacin	NC_000962.3	764944	rpoC_p.His525Gln	C	G
Ofloxacin	NC_000962.3	764944	rpoC_p.His525Gln	C	A
Ofloxacin	NC_000962.3	1986626
Ofloxacin	NC_000962.3	3379784
Ofloxacin	NC_000962.3	10972
Ofloxacin	NC_000962.3	6620	gyrB_p.Asp461Asn	GAC	AAT	Moxifloxacin	gyrB	p.Asp461Asn	missense_variant	FQ cross-resistance	2) Assoc w R - Interim
Ofloxacin	NC_000962.3	6620	gyrB_p.Asp461Asn	GAC	AAT	Levofloxacin	gyrB	p.Asp461Asn	missense_variant		1) Assoc w R
Ofloxacin	NC_000962.3	6620	gyrB_p.Asp461Asn	G	A	Moxifloxacin	gyrB	p.Asp461Asn	missense_variant	FQ cross-resistance	2) Assoc w R - Interim
Ofloxacin	NC_000962.3	6620	gyrB_p.Asp461Asn	G	A	Levofloxacin	gyrB	p.Asp461Asn	missense_variant		1) Assoc w R
Ofloxacin	NC_000962.3	6620	gyrB_p.Asp461His	GAC	CAT	Moxifloxacin	gyrB	p.Asp461His	missense_variant	FQ cross-resistance	2) Assoc w R - Interim
Ofloxacin	NC_000962.3	6620	gyrB_p.Asp461His	GAC	CAT	Levofloxacin	gyrB	p.Asp461His	missense_variant	Evidence from ALL dataset only	2) Assoc w R - Interim
Ofloxacin	NC_000962.3	6620	gyrB_p.Asp461His	G	C	Moxifloxacin	gyrB	p.Asp461His	missense_variant	FQ cross-resistance	2) Assoc w R - Interim
Ofloxacin	NC_000962.3	6620	gyrB_p.Asp461His	G	C	Levofloxacin	gyrB	p.Asp461His	missense_variant	Evidence from ALL dataset only	2) Assoc w R - Interim
Ofloxacin	NC_000962.3	2747471
Ofloxacin	NC_000962.3	3864995
Ofloxacin	NC_000962.3	2708325
Ofloxacin	NC_000962.3	2335075
Ofloxacin	NC_000962.3	1329887
Ofloxacin	NC_000962.3	3999153
Ofloxacin	NC_000962.3	3190145
Ofloxacin	NC_000962.3	3753164
Ofloxacin	NC_000962.3	404326
Ofloxacin	NC_000962.3	2880702
Ofloxacin	NC_000962.3	1365837
Ofloxacin	NC_000962.3	3885886
Ofloxacin	NC_000962.3	2430094
Ofloxacin	NC_000962.3	254478
Ofloxacin	NC_000962.3	1141985
Ofloxacin	NC_000962.3	155601
Ofloxacin	NC_000962.3	85041
Ofloxacin	NC_000962.3	1064100
Ofloxacin	NC_000962.3	34925
Ofloxacin	NC_000962.3	4032182
Ofloxacin	NC_000962.3	25324
Ofloxacin	NC_000962.3	9304	gyrA_c.2007C>T	GCGAC	AGGAT	Levofloxacin	gyrA	c.2007C>T	synonymous_variant	Silent mutation	4) Not assoc w R - Interim
Ofloxacin	NC_000962.3	9304	gyrA_c.2007C>T	GCGAC	AGGAT	Moxifloxacin	gyrA	c.2007C>T	synonymous_variant	Silent mutation	4) Not assoc w R - Interim
Ofloxacin	NC_000962.3	9304	gyrA_c.2007C>T	GCGACGAC	AGGATGAT	Levofloxacin	gyrA	c.2007C>T	synonymous_variant	Silent mutation	4) Not assoc w R - Interim
Ofloxacin	NC_000962.3	9304	gyrA_c.2007C>T	GCGACGAC	AGGATGAT	Moxifloxacin	gyrA	c.2007C>T	synonymous_variant	Silent mutation	4) Not assoc w R - Interim
Ofloxacin	NC_000962.3	9304	gyrA_c.2010C>T	GCGACGAC	AGGATGAT
Ofloxacin	NC_000962.3	9304	gyrA_p.Asp669Ala	GCGA	ACGC
Ofloxacin	NC_000962.3	9304	gyrA_p.Asp669Glu	GCGAC	ACGAG
Ofloxacin	NC_000962.3	9304	gyrA_p.Gly668Asp	GCGAC	ACGAG	Moxifloxacin	gyrA	p.Gly668Asp	missense_variant		5) Not assoc w R
Ofloxacin	NC_000962.3	9304	gyrA_p.Gly668Asp	GCGAC	ACGAG	Levofloxacin	gyrA	p.Gly668Asp	missense_variant		5) Not assoc w R
Ofloxacin	NC_000962.3	9304	gyrA_p.Gly668Asp	GCGA	ACGC	Moxifloxacin	gyrA	p.Gly668Asp	missense_variant		5) Not assoc w R
Ofloxacin	NC_000962.3	9304	gyrA_p.Gly668Asp	GCGA	ACGC	Levofloxacin	gyrA	p.Gly668Asp	missense_variant		5) Not assoc w R
Ofloxacin	NC_000962.3	9304	gyrA_p.Gly668Asp	G	A	Moxifloxacin	gyrA	p.Gly668Asp	missense_variant		5) Not assoc w R
Ofloxacin	NC_000962.3	9304	gyrA_p.Gly668Asp	G	A	Levofloxacin	gyrA	p.Gly668Asp	missense_variant		5) Not assoc w R
Ofloxacin	NC_000962.3	9304	gyrA_p.Gly668Asp	GC	AT	Moxifloxacin	gyrA	p.Gly668Asp	missense_variant		5) Not assoc w R
Ofloxacin	NC_000962.3	9304	gyrA_p.Gly668Asp	GC	AT	Levofloxacin	gyrA	p.Gly668Asp	missense_variant		5) Not assoc w R
Ofloxacin	NC_000962.3	9304	gyrA_p.Gly668Glu	GCGACGAC	AGGATGAT
Ofloxacin	NC_000962.3	9304	gyrA_p.Gly668Glu	GCGAC	AGGAT
Ofloxacin	NC_000962.3	917327
Ofloxacin	NC_000962.3	26882
Ofloxacin	NC_000962.3	2357268
Ofloxacin	NC_000962.3	347633
Ofloxacin	NC_000962.3	4326326	ethA_LoF	GT	TA	Ethionamide	ethA	LoF	LoF		1) Assoc w R
Ofloxacin	NC_000962.3	4326326	ethA_LoF	G	GTGTAGGCCATGCT	Ethionamide	ethA	LoF	LoF		1) Assoc w R
Ofloxacin	NC_000962.3	4326326	ethA_p.Lys370_Tyr382del	GTGTAGGCCATGTTGGGGATGCCGGAAAGCATCATGCCCT	G
Ofloxacin	NC_000962.3	4326326	ethA_p.Thr383Lys	G	T
Ofloxacin	NC_000962.3	70300
Ofloxacin	NC_000962.3	1225316
Ofloxacin	NC_000962.3	641263
Ofloxacin	NC_000962.3	3518167
Ofloxacin	NC_000962.3	1229041
Ofloxacin	NC_000962.3	1070702
Ofloxacin	NC_000962.3	2163666
Ofloxacin	NC_000962.3	2594301
Ofloxacin	NC_000962.3	425636
Para-aminosalisylic acid	NC_000962.3	623975
Para-aminosalisylic acid	NC_000962.3	1758588
Para-aminosalisylic acid	NC_000962.3	3552713
Para-aminosalisylic acid	NC_000962.3	2431471
Para-aminosalisylic acid	NC_000962.3	825655
Prothionamide	NC_000962.3	4327363	ethA_LoF	CTT	TCA	Ethionamide	ethA	LoF	LoF		1) Assoc w R
Prothionamide	NC_000962.3	4327363	ethA_LoF	CTT	TTA	Ethionamide	ethA	LoF	LoF		1) Assoc w R
Prothionamide	NC_000962.3	4327363	ethA_p.Lys37fs	CTT	C	Ethionamide	ethA	p.Lys37fs	frameshift		1) Assoc w R
Prothionamide	NC_000962.3	4327363	ethA_p.Lys37fs	CT	C	Ethionamide	ethA	p.Lys37fs	frameshift		1) Assoc w R
Prothionamide	NC_000962.3	942754
Prothionamide	NC_000962.3	4137219
Prothionamide	NC_000962.3	761110	rpoB_p.Asp435Ala	A	C	Rifampicin	rpoB	p.Asp435Ala	missense_variant	RRDR	2) Assoc w R - Interim
Prothionamide	NC_000962.3	761110	rpoB_p.Asp435Ala	AC	CT	Rifampicin	rpoB	p.Asp435Ala	missense_variant	RRDR	2) Assoc w R - Interim
Prothionamide	NC_000962.3	761110	rpoB_p.Asp435Ala	AC	CA	Rifampicin	rpoB	p.Asp435Ala	missense_variant	RRDR	2) Assoc w R - Interim
Prothionamide	NC_000962.3	761110	rpoB_p.Asp435Ala	AC	CG	Rifampicin	rpoB	p.Asp435Ala	missense_variant	RRDR	2) Assoc w R - Interim
Prothionamide	NC_000962.3	761110	rpoB_p.Asp435Gly	AC	GA	Rifampicin	rpoB	p.Asp435Gly	missense_variant	RRDR	2) Assoc w R - Interim
Prothionamide	NC_000962.3	761110	rpoB_p.Asp435Gly	AC	GG	Rifampicin	rpoB	p.Asp435Gly	missense_variant	RRDR	2) Assoc w R - Interim
Prothionamide	NC_000962.3	761110	rpoB_p.Asp435Gly	AC	GT	Rifampicin	rpoB	p.Asp435Gly	missense_variant	RRDR	2) Assoc w R - Interim
Prothionamide	NC_000962.3	761110	rpoB_p.Asp435Gly	A	G	Rifampicin	rpoB	p.Asp435Gly	missense_variant	RRDR	2) Assoc w R - Interim
Prothionamide	NC_000962.3	761110	rpoB_p.Asp435Val	AC	TT	Rifampicin	rpoB	p.Asp435Val	missense_variant		1) Assoc w R
Prothionamide	NC_000962.3	761110	rpoB_p.Asp435Val	A	T	Rifampicin	rpoB	p.Asp435Val	missense_variant		1) Assoc w R
Prothionamide	NC_000962.3	761110	rpoB_p.Asp435Val	AC	TG	Rifampicin	rpoB	p.Asp435Val	missense_variant		1) Assoc w R
Prothionamide	NC_000962.3	761110	rpoB_p.Asp435Val	AC	TA	Rifampicin	rpoB	p.Asp435Val	missense_variant		1) Assoc w R
Prothionamide	NC_000962.3	2101193
Prothionamide	NC_000962.3	2379115
Prothionamide	NC_000962.3	4196791
Prothionamide	NC_000962.3	3073679
Pyrazinamide	NC_000962.3	761155	rpoB_c.1353G>C	CGGCGCTGGGG	TGGGCCTTGGT	Rifampicin	rpoB	c.1353G>C	synonymous_variant	Silent mutation	4) Not assoc w R - Interim
Pyrazinamide	NC_000962.3	761155	rpoB_c.1356G>T	CGGCGCTGGGG	TGGGCCTTGGT	Rifampicin	rpoB	c.1356G>T	synonymous_variant	Silent mutation	4) Not assoc w R - Interim
Pyrazinamide	NC_000962.3	761155	rpoB_c.1359G>T	CGGCGCTGGGG	TGGGCCTTGGT	Rifampicin	rpoB	c.1359G>T	synonymous_variant	Silent mutation	4) Not assoc w R - Interim
Pyrazinamide	NC_000962.3	761155	rpoB_p.Ala451Gly	CGGCGCTGGGG	TGGGCCTTGGT	Rifampicin	rpoB	p.Ala451Gly	missense_variant	RRDR	2) Assoc w R - Interim
Pyrazinamide	NC_000962.3	761155	rpoB_p.Ser450Cys	CG	GC	Rifampicin	rpoB	p.Ser450Cys	missense_variant	RRDR	2) Assoc w R - Interim
Pyrazinamide	NC_000962.3	761155	rpoB_p.Ser450Cys	CG	GT	Rifampicin	rpoB	p.Ser450Cys	missense_variant	RRDR	2) Assoc w R - Interim
Pyrazinamide	NC_000962.3	761155	rpoB_p.Ser450Leu	C	T	Rifampicin	rpoB	p.Ser450Leu	missense_variant		1) Assoc w R
Pyrazinamide	NC_000962.3	761155	rpoB_p.Ser450Leu	CGGCGCTGGGG	TGGGCCTTGGT	Rifampicin	rpoB	p.Ser450Leu	missense_variant		1) Assoc w R
Pyrazinamide	NC_000962.3	761155	rpoB_p.Ser450Leu	CG	TA	Rifampicin	rpoB	p.Ser450Leu	missense_variant		1) Assoc w R
Pyrazinamide	NC_000962.3	761155	rpoB_p.Ser450Phe	CG	TT	Rifampicin	rpoB	p.Ser450Phe	missense_variant		1) Assoc w R
Pyrazinamide	NC_000962.3	761155	rpoB_p.Ser450Phe	CG	TC	Rifampicin	rpoB	p.Ser450Phe	missense_variant		1) Assoc w R
Pyrazinamide	NC_000962.3	761155	rpoB_p.Ser450Trp	C	G	Rifampicin	rpoB	p.Ser450Trp	missense_variant		1) Assoc w R
Pyrazinamide	NC_000962.3	761155	rpoB_p.Ser450Tyr	CG	AT	Rifampicin	rpoB	p.Ser450Tyr	missense_variant		1) Assoc w R
Pyrazinamide	NC_000962.3	761155	rpoB_p.Ser450Tyr	CG	AC	Rifampicin	rpoB	p.Ser450Tyr	missense_variant		1) Assoc w R
Pyrazinamide	NC_000962.3	2155168	katG_c.942C>A	CTG	GTT
Pyrazinamide	NC_000962.3	2155168	katG_p.Ser315Asn	C	T	Isoniazid	katG	p.Ser315Asn	missense_variant		1) Assoc w R
Pyrazinamide	NC_000962.3	2155168	katG_p.Ser315Ile	C	A	Isoniazid	katG	p.Ser315Ile	missense_variant	Evidence from ALL dataset only	2) Assoc w R - Interim
Pyrazinamide	NC_000962.3	2155168	katG_p.Ser315Thr	C	G	Isoniazid	katG	p.Ser315Thr	missense_variant		1) Assoc w R
Pyrazinamide	NC_000962.3	2155168	katG_p.Ser315Thr	CTG	GTT	Isoniazid	katG	p.Ser315Thr	missense_variant		1) Assoc w R
Pyrazinamide	NC_000962.3	4247429	embB_p.Met306Leu	ATG	CTC	Ethambutol	embB	p.Met306Leu	missense_variant		1) Assoc w R
Pyrazinamide	NC_000962.3	4247429	embB_p.Met306Leu	ATG	CTA	Ethambutol	embB	p.Met306Leu	missense_variant		1) Assoc w R
Pyrazinamide	NC_000962.3	4247429	embB_p.Met306Leu	A	C	Ethambutol	embB	p.Met306Leu	missense_variant		1) Assoc w R
Pyrazinamide	NC_000962.3	4247429	embB_p.Met306Leu	ATG	CTT	Ethambutol	embB	p.Met306Leu	missense_variant		1) Assoc w R
Pyrazinamide	NC_000962.3	4247429	embB_p.Met306Leu	ATG	TTA	Ethambutol	embB	p.Met306Leu	missense_variant		1) Assoc w R
Pyrazinamide	NC_000962.3	4247429	embB_p.Met306Leu	A	T	Ethambutol	embB	p.Met306Leu	missense_variant		1) Assoc w R
Pyrazinamide	NC_000962.3	4247429	embB_p.Met306Val	ATG	GTT	Ethambutol	embB	p.Met306Val	missense_variant		1) Assoc w R
Pyrazinamide	NC_000962.3	4247429	embB_p.Met306Val	ATG	GTA	Ethambutol	embB	p.Met306Val	missense_variant		1) Assoc w R
Pyrazinamide	NC_000962.3	4247429	embB_p.Met306Val	A	G	Ethambutol	embB	p.Met306Val	missense_variant		1) Assoc w R
Pyrazinamide	NC_000962.3	4247429	embB_p.Met306Val	ATG	GTC	Ethambutol	embB	p.Met306Val	missense_variant		1) Assoc w R
Pyrazinamide	NC_000962.3	2986827
Pyrazinamide	NC_000962.3	1473246	rrs_n.1401A>G	A	G	Amikacin	rrs	n.1401A>G	non_coding_transcript_exon_variant		1) Assoc w R
Pyrazinamide	NC_000962.3	1473246	rrs_n.1401A>G	A	G	Kanamycin	rrs	n.1401A>G	non_coding_transcript_exon_variant		1) Assoc w R
Pyrazinamide	NC_000962.3	1473246	rrs_n.1401A>G	A	G	Capreomycin	rrs	n.1401A>G	non_coding_transcript_exon_variant		1) Assoc w R
Pyrazinamide	NC_000962.3	2289252	pncA_c.-11A>C	T	G	Pyrazinamide	pncA	c.-11A>C	upstream_gene_variant		1) Assoc w R
Pyrazinamide	NC_000962.3	2289252	pncA_c.-11A>G	T	C	Pyrazinamide	pncA	c.-11A>G	upstream_gene_variant		1) Assoc w R
Pyrazinamide	NC_000962.3	2289252	pncA_c.-11A>T	T	A	Pyrazinamide	pncA	c.-11A>T	upstream_gene_variant		2) Assoc w R - Interim
Pyrazinamide	NC_000962.3	2289252	pncA_c.-16_-11delAACGTAinsGGCAGTT	TACGTT	AACTGCC
Pyrazinamide	NC_000962.3	4247431	embB_c.921C>G	GGCCCGAGTC	CGCGCGGGTG
Pyrazinamide	NC_000962.3	4247431	embB_c.924A>G	GGCCCGAGTC	CGCGCGGGTG	Ethambutol	embB	c.924A>G	synonymous_variant	Silent mutation	4) Not assoc w R - Interim
Pyrazinamide	NC_000962.3	4247431	embB_c.927C>G	GGCCCGAGTC	CGCGCGGGTG
Pyrazinamide	NC_000962.3	4247431	embB_p.Met306Ile	G	A	Ethambutol	embB	p.Met306Ile	missense_variant		1) Assoc w R
Pyrazinamide	NC_000962.3	4247431	embB_p.Met306Ile	GGCCCGAGTC	CGCGCGGGTG	Ethambutol	embB	p.Met306Ile	missense_variant		1) Assoc w R
Pyrazinamide	NC_000962.3	4247431	embB_p.Met306Ile	G	T	Ethambutol	embB	p.Met306Ile	missense_variant		1) Assoc w R
Pyrazinamide	NC_000962.3	4247431	embB_p.Met306Ile	G	C	Ethambutol	embB	p.Met306Ile	missense_variant		1) Assoc w R
Pyrazinamide	NC_000962.3	2922846
Pyrazinamide	NC_000962.3	2289213	pncA_LoF	TG	T	Pyrazinamide	pncA	LoF	LoF		1) Assoc w R
Pyrazinamide	NC_000962.3	2289213	pncA_p.Gln10Arg	T	C	Pyrazinamide	pncA	p.Gln10Arg	missense_variant		1) Assoc w R
Pyrazinamide	NC_000962.3	2289213	pncA_p.Gln10Arg	TG	CT	Pyrazinamide	pncA	p.Gln10Arg	missense_variant		1) Assoc w R
Pyrazinamide	NC_000962.3	2289213	pncA_p.Gln10Leu	TG	AA
Pyrazinamide	NC_000962.3	2289213	pncA_p.Gln10Leu	T	A
Pyrazinamide	NC_000962.3	2289213	pncA_p.Gln10Pro	T	G	Pyrazinamide	pncA	p.Gln10Pro	missense_variant		1) Assoc w R
Pyrazinamide	NC_000962.3	4327484	ethA_c.-11A>C	T	G
Pyrazinamide	NC_000962.3	4327484	ethA_c.-11A>G	T	C
Pyrazinamide	NC_000962.3	4327484	ethA_c.-11A>T	T	A
Pyrazinamide	NC_000962.3	1218896
Pyrazinamide	NC_000962.3	3336620
Pyrazinamide	NC_000962.3	761161	rpoB_p.Leu452Pro	TG	CT	Rifampicin	rpoB	p.Leu452Pro	missense_variant		1) Assoc w R
Pyrazinamide	NC_000962.3	761161	rpoB_p.Leu452Pro	TG	CA	Rifampicin	rpoB	p.Leu452Pro	missense_variant		1) Assoc w R
Pyrazinamide	NC_000962.3	761161	rpoB_p.Leu452Pro	T	C	Rifampicin	rpoB	p.Leu452Pro	missense_variant		1) Assoc w R
Pyrazinamide	NC_000962.3	761161	rpoB_p.Leu452Pro	TG	CC	Rifampicin	rpoB	p.Leu452Pro	missense_variant		1) Assoc w R
Pyrazinamide	NC_000962.3	3928247
Pyrazinamide	NC_000962.3	7570	gyrA_p.Ala90Glu	CGT	AGC
Pyrazinamide	NC_000962.3	7570	gyrA_p.Ala90Glu	CG	AA
Pyrazinamide	NC_000962.3	7570	gyrA_p.Ala90Glu	C	A
Pyrazinamide	NC_000962.3	7570	gyrA_p.Ala90Gly	CG	GT	Levofloxacin	gyrA	p.Ala90Gly	missense_variant	Literature evidence (PMID 28137812)	4) Not assoc w R - Interim
Pyrazinamide	NC_000962.3	7570	gyrA_p.Ala90Gly	CG	GT	Moxifloxacin	gyrA	p.Ala90Gly	missense_variant	Literature evidence (PMID 28137812)	4) Not assoc w R - Interim
Pyrazinamide	NC_000962.3	7570	gyrA_p.Ala90Gly	C	G	Levofloxacin	gyrA	p.Ala90Gly	missense_variant	Literature evidence (PMID 28137812)	4) Not assoc w R - Interim
Pyrazinamide	NC_000962.3	7570	gyrA_p.Ala90Gly	C	G	Moxifloxacin	gyrA	p.Ala90Gly	missense_variant	Literature evidence (PMID 28137812)	4) Not assoc w R - Interim
Pyrazinamide	NC_000962.3	7570	gyrA_p.Ala90Gly	CG	GC	Levofloxacin	gyrA	p.Ala90Gly	missense_variant	Literature evidence (PMID 28137812)	4) Not assoc w R - Interim
Pyrazinamide	NC_000962.3	7570	gyrA_p.Ala90Gly	CG	GC	Moxifloxacin	gyrA	p.Ala90Gly	missense_variant	Literature evidence (PMID 28137812)	4) Not assoc w R - Interim
Pyrazinamide	NC_000962.3	7570	gyrA_p.Ala90Gly	CG	GA	Levofloxacin	gyrA	p.Ala90Gly	missense_variant	Literature evidence (PMID 28137812)	4) Not assoc w R - Interim
Pyrazinamide	NC_000962.3	7570	gyrA_p.Ala90Gly	CG	GA	Moxifloxacin	gyrA	p.Ala90Gly	missense_variant	Literature evidence (PMID 28137812)	4) Not assoc w R - Interim
Pyrazinamide	NC_000962.3	7570	gyrA_p.Ala90Val	CG	TA	Moxifloxacin	gyrA	p.Ala90Val	missense_variant		1) Assoc w R
Pyrazinamide	NC_000962.3	7570	gyrA_p.Ala90Val	CG	TA	Levofloxacin	gyrA	p.Ala90Val	missense_variant		1) Assoc w R
Pyrazinamide	NC_000962.3	7570	gyrA_p.Ala90Val	CGT	TGC	Moxifloxacin	gyrA	p.Ala90Val	missense_variant		1) Assoc w R
Pyrazinamide	NC_000962.3	7570	gyrA_p.Ala90Val	CGT	TGC	Levofloxacin	gyrA	p.Ala90Val	missense_variant		1) Assoc w R
Pyrazinamide	NC_000962.3	7570	gyrA_p.Ala90Val	CG	TC	Moxifloxacin	gyrA	p.Ala90Val	missense_variant		1) Assoc w R
Pyrazinamide	NC_000962.3	7570	gyrA_p.Ala90Val	CG	TC	Levofloxacin	gyrA	p.Ala90Val	missense_variant		1) Assoc w R
Pyrazinamide	NC_000962.3	7570	gyrA_p.Ala90Val	C	T	Moxifloxacin	gyrA	p.Ala90Val	missense_variant		1) Assoc w R
Pyrazinamide	NC_000962.3	7570	gyrA_p.Ala90Val	C	T	Levofloxacin	gyrA	p.Ala90Val	missense_variant		1) Assoc w R
Pyrazinamide	NC_000962.3	7570	gyrA_p.Ala90Val	CG	TT	Moxifloxacin	gyrA	p.Ala90Val	missense_variant		1) Assoc w R
Pyrazinamide	NC_000962.3	7570	gyrA_p.Ala90Val	CG	TT	Levofloxacin	gyrA	p.Ala90Val	missense_variant		1) Assoc w R
Pyrazinamide	NC_000962.3	7570	gyrA_p.Ser91Pro	CGT	TGC	Levofloxacin	gyrA	p.Ser91Pro	missense_variant		1) Assoc w R
Pyrazinamide	NC_000962.3	7570	gyrA_p.Ser91Pro	CGT	TGC	Moxifloxacin	gyrA	p.Ser91Pro	missense_variant		1) Assoc w R
Pyrazinamide	NC_000962.3	7570	gyrA_p.Ser91Pro	CGT	AGC	Levofloxacin	gyrA	p.Ser91Pro	missense_variant		1) Assoc w R
Pyrazinamide	NC_000962.3	7570	gyrA_p.Ser91Pro	CGT	AGC	Moxifloxacin	gyrA	p.Ser91Pro	missense_variant		1) Assoc w R
Pyrazinamide	NC_000962.3	3735540
Pyrazinamide	NC_000962.3	2288847	pncA_p.Asp129_Val131del	CCGACCACAT	C	Pyrazinamide	pncA	p.Asp129_Val131del	inframe_deletion		1) Assoc w R
Pyrazinamide	NC_000962.3	2288847	pncA_p.Gly132Ala	C	G	Pyrazinamide	pncA	p.Gly132Ala	missense_variant		1) Assoc w R
Pyrazinamide	NC_000962.3	2288847	pncA_p.Gly132Asp	C	T	Pyrazinamide	pncA	p.Gly132Asp	missense_variant		2) Assoc w R - Interim
Pyrazinamide	NC_000962.3	2288847	pncA_p.Gly132fs	CCG	C	Pyrazinamide	pncA	p.Gly132fs	frameshift		2) Assoc w R - Interim
Pyrazinamide	NC_000962.3	2288847	pncA_p.Gly132fs	C	CG	Pyrazinamide	pncA	p.Gly132fs	frameshift		2) Assoc w R - Interim
Pyrazinamide	NC_000962.3	2288847	pncA_p.Gly132Ser	CC	GA	Pyrazinamide	pncA	p.Gly132Ser	missense_variant		1) Assoc w R
Pyrazinamide	NC_000962.3	761110	rpoB_p.Asp435Ala	A	C	Rifampicin	rpoB	p.Asp435Ala	missense_variant	RRDR	2) Assoc w R - Interim
Pyrazinamide	NC_000962.3	761110	rpoB_p.Asp435Ala	AC	CT	Rifampicin	rpoB	p.Asp435Ala	missense_variant	RRDR	2) Assoc w R - Interim
Pyrazinamide	NC_000962.3	761110	rpoB_p.Asp435Ala	AC	CA	Rifampicin	rpoB	p.Asp435Ala	missense_variant	RRDR	2) Assoc w R - Interim
Pyrazinamide	NC_000962.3	761110	rpoB_p.Asp435Ala	AC	CG	Rifampicin	rpoB	p.Asp435Ala	missense_variant	RRDR	2) Assoc w R - Interim
Pyrazinamide	NC_000962.3	761110	rpoB_p.Asp435Gly	AC	GG	Rifampicin	rpoB	p.Asp435Gly	missense_variant	RRDR	2) Assoc w R - Interim
Pyrazinamide	NC_000962.3	761110	rpoB_p.Asp435Gly	AC	GT	Rifampicin	rpoB	p.Asp435Gly	missense_variant	RRDR	2) Assoc w R - Interim
Pyrazinamide	NC_000962.3	761110	rpoB_p.Asp435Gly	A	G	Rifampicin	rpoB	p.Asp435Gly	missense_variant	RRDR	2) Assoc w R - Interim
Pyrazinamide	NC_000962.3	761110	rpoB_p.Asp435Gly	AC	GA	Rifampicin	rpoB	p.Asp435Gly	missense_variant	RRDR	2) Assoc w R - Interim
Pyrazinamide	NC_000962.3	761110	rpoB_p.Asp435Val	AC	TG	Rifampicin	rpoB	p.Asp435Val	missense_variant		1) Assoc w R
Pyrazinamide	NC_000962.3	761110	rpoB_p.Asp435Val	AC	TT	Rifampicin	rpoB	p.Asp435Val	missense_variant		1) Assoc w R
Pyrazinamide	NC_000962.3	761110	rpoB_p.Asp435Val	A	T	Rifampicin	rpoB	p.Asp435Val	missense_variant		1) Assoc w R
Pyrazinamide	NC_000962.3	761110	rpoB_p.Asp435Val	AC	TA	Rifampicin	rpoB	p.Asp435Val	missense_variant		1) Assoc w R
Pyrazinamide	NC_000962.3	4248003	embB_p.Gln497Arg	AG	GA	Ethambutol	embB	p.Gln497Arg	missense_variant		1) Assoc w R
Pyrazinamide	NC_000962.3	4248003	embB_p.Gln497Arg	AG	GC	Ethambutol	embB	p.Gln497Arg	missense_variant		1) Assoc w R
Pyrazinamide	NC_000962.3	4248003	embB_p.Gln497Arg	A	G	Ethambutol	embB	p.Gln497Arg	missense_variant		1) Assoc w R
Pyrazinamide	NC_000962.3	4248003	embB_p.Gln497Arg	AGA	GGC	Ethambutol	embB	p.Gln497Arg	missense_variant		1) Assoc w R
Pyrazinamide	NC_000962.3	4248003	embB_p.Gln497Arg	AG	GT	Ethambutol	embB	p.Gln497Arg	missense_variant		1) Assoc w R
Pyrazinamide	NC_000962.3	4248003	embB_p.Gln497Leu	AGA	TGG
Pyrazinamide	NC_000962.3	4248003	embB_p.Gln497Leu	AG	TA
Pyrazinamide	NC_000962.3	4248003	embB_p.Gln497Leu	A	T
Pyrazinamide	NC_000962.3	4248003	embB_p.Gln497Leu	AG	TC
Pyrazinamide	NC_000962.3	4248003	embB_p.Gln497Leu	AG	TT
Pyrazinamide	NC_000962.3	4248003	embB_p.Gln497Pro	A	C
Pyrazinamide	NC_000962.3	4248003	embB_p.Gln497Pro	AG	CT
Pyrazinamide	NC_000962.3	4248003	embB_p.Gln497Pro	AG	CA
Pyrazinamide	NC_000962.3	4248003	embB_p.Gln497Pro	AG	CC
Pyrazinamide	NC_000962.3	4248003	embB_p.Thr498Ala	AGA	TGG
Pyrazinamide	NC_000962.3	4248003	embB_p.Thr498Pro	AGA	GGC
Pyrazinamide	NC_000962.3	2904516
Pyrazinamide	NC_000962.3	2973736
Pyrazinamide	NC_000962.3	4358998
Pyrazinamide	NC_000962.3	2479225
Pyrazinamide	NC_000962.3	2897842
Pyrazinamide	NC_000962.3	2715342	eis_c.-10G>A	CTG	TTA	Amikacin	eis	c.-10G>A	upstream_gene_variant		5) Not assoc w R
Pyrazinamide	NC_000962.3	2715342	eis_c.-10G>A	CTG	TTA	Kanamycin	eis	c.-10G>A	upstream_gene_variant		1) Assoc w R
Pyrazinamide	NC_000962.3	2715342	eis_c.-10G>A	C	T	Amikacin	eis	c.-10G>A	upstream_gene_variant		5) Not assoc w R
Pyrazinamide	NC_000962.3	2715342	eis_c.-10G>A	C	T	Kanamycin	eis	c.-10G>A	upstream_gene_variant		1) Assoc w R
Pyrazinamide	NC_000962.3	2715342	eis_c.-10G>C	C	G
Pyrazinamide	NC_000962.3	2715342	eis_c.-12C>T	CTG	TTA	Kanamycin	eis	c.-12C>T	upstream_gene_variant		1) Assoc w R
Pyrazinamide	NC_000962.3	2715342	eis_c.-12C>T	CTG	TTA	Amikacin	eis	c.-12C>T	upstream_gene_variant		5) Not assoc w R
Pyrazinamide	NC_000962.3	2289040	pncA_LoF	A	ACGACGTGGAATAGTCCCGCAATGCGGTGGCCT	Pyrazinamide	pncA	LoF	LoF		1) Assoc w R
Pyrazinamide	NC_000962.3	2289040	pncA_p.Trp68Arg	A	G	Pyrazinamide	pncA	p.Trp68Arg	missense_variant		1) Assoc w R
Pyrazinamide	NC_000962.3	2289040	pncA_p.Trp68Arg	A	T	Pyrazinamide	pncA	p.Trp68Arg	missense_variant		1) Assoc w R
Pyrazinamide	NC_000962.3	2289040	pncA_p.Trp68Gly	A	C	Pyrazinamide	pncA	p.Trp68Gly	missense_variant		1) Assoc w R
Pyrazinamide	NC_000962.3	1472359	rrs_n.514A>C	A	C	Kanamycin	rrs	n.514A>C	non_coding_transcript_exon_variant	Previous WHO guidance	4) Not assoc w R - Interim
Pyrazinamide	NC_000962.3	1472359	rrs_n.514A>C	A	C	Amikacin	rrs	n.514A>C	non_coding_transcript_exon_variant		5) Not assoc w R
Pyrazinamide	NC_000962.3	1472359	rrs_n.514A>C	A	C	Capreomycin	rrs	n.514A>C	non_coding_transcript_exon_variant		5) Not assoc w R
Pyrazinamide	NC_000962.3	1472359	rrs_n.514A>C	A	C	Streptomycin	rrs	n.514A>C	non_coding_transcript_exon_variant		1) Assoc w R
Pyrazinamide	NC_000962.3	1472359	rrs_n.514A>T	A	T
Pyrazinamide	NC_000962.3	764817	rpoC_p.Val483Ala	T	C
Pyrazinamide	NC_000962.3	764817	rpoC_p.Val483Ala	TG	CA
Pyrazinamide	NC_000962.3	764817	rpoC_p.Val483Ala	TG	CC
Pyrazinamide	NC_000962.3	764817	rpoC_p.Val483Ala	TG	CT
Pyrazinamide	NC_000962.3	764817	rpoC_p.Val483Gly	T	G
Pyrazinamide	NC_000962.3	764817	rpoC_p.Val483Gly	TG	GT
Pyrazinamide	NC_000962.3	764817	rpoC_p.Val483Gly	TG	GC
Pyrazinamide	NC_000962.3	764817	rpoC_p.Val483Gly	TG	GA
Pyrazinamide	NC_000962.3	2288930	pncA_LoF	GCT	TCA	Pyrazinamide	pncA	LoF	LoF		1) Assoc w R
Pyrazinamide	NC_000962.3	2288930	pncA_LoF	GCT	CTA	Pyrazinamide	pncA	LoF	LoF		1) Assoc w R
Pyrazinamide	NC_000962.3	2288930	pncA_LoF	GCT	G	Pyrazinamide	pncA	LoF	LoF		1) Assoc w R
Pyrazinamide	NC_000962.3	2288930	pncA_LoF	GCT	TTA	Pyrazinamide	pncA	LoF	LoF		1) Assoc w R
Pyrazinamide	NC_000962.3	2288930	pncA_LoF	GC	G	Pyrazinamide	pncA	LoF	LoF		1) Assoc w R
Pyrazinamide	NC_000962.3	2288930	pncA_p.Met1?	GCTGTACGCTCCGGTGTAGGCACCCTTGTAGAACACCGCCTCGATTGCCGACGTGTCCAGACTGGGATGGAAGTCCGCGCCGGGAGTACCGCTGACGCAATGCGGTGGCCACGACGAGGAATAGTCCGGTGTGCCGGAGAAGTGGTCACCCGGGTCGATGTGGAAGTCCTTGGTTGCCACGACGTGATGGTAGTCCGCCGCTTCGGCCAGGTAGTCGCTGATGGCGCGGGCCAGCGCGGCGCCACCGGTTACCGCCAGCGAGCCACCCTCGCAGAAGTCGTTCTGCACGTCGACGATGATCAACGCCCGCATACGTCCACCATACGTTCGGGCGACT	G	Pyrazinamide	pncA	p.Met1?	start_lost		1) Assoc w R
Pyrazinamide	NC_000962.3	2288930	pncA_p.Ser104Arg	G	T	Pyrazinamide	pncA	p.Ser104Arg	missense_variant		1) Assoc w R
Pyrazinamide	NC_000962.3	2288930	pncA_p.Ser104Arg	GCT	ACG	Pyrazinamide	pncA	p.Ser104Arg	missense_variant		1) Assoc w R
Pyrazinamide	NC_000962.3	2288930	pncA_p.Ser104Arg	G	C	Pyrazinamide	pncA	p.Ser104Arg	missense_variant		1) Assoc w R
Pyrazinamide	NC_000962.3	2288930	pncA_p.Ser104Arg	GCT	TCG	Pyrazinamide	pncA	p.Ser104Arg	missense_variant		1) Assoc w R
Pyrazinamide	NC_000962.3	2288930	pncA_p.Ser104Arg	GCT	CCG	Pyrazinamide	pncA	p.Ser104Arg	missense_variant		1) Assoc w R
Pyrazinamide	NC_000962.3	2288930	pncA_p.Ser104Gly	GCT	CCC	Pyrazinamide	pncA	p.Ser104Gly	missense_variant		2) Assoc w R - Interim
Pyrazinamide	NC_000962.3	2288930	pncA_p.Ser104Gly	GCT	TCC	Pyrazinamide	pncA	p.Ser104Gly	missense_variant		2) Assoc w R - Interim
Pyrazinamide	NC_000962.3	2288930	pncA_p.Ser104Gly	GCT	ACC	Pyrazinamide	pncA	p.Ser104Gly	missense_variant		2) Assoc w R - Interim
Pyrazinamide	NC_000962.3	2288930	pncA_p.Ser104Ile	GC	TA	Pyrazinamide	pncA	p.Ser104Ile	missense_variant		2) Assoc w R - Interim
Pyrazinamide	NC_000962.3	2288930	pncA_p.Ser104Ile	GC	AA	Pyrazinamide	pncA	p.Ser104Ile	missense_variant		2) Assoc w R - Interim
Pyrazinamide	NC_000962.3	2288930	pncA_p.Ser104Thr	GC	TG
Pyrazinamide	NC_000962.3	2288930	pncA_p.Ser104Thr	GC	AG
Pyrazinamide	NC_000962.3	2288930	pncA_p.Ser104Thr	GC	CG
Pyrazinamide	NC_000962.3	2289073	pncA_p.Asp56fs	GGT	G	Pyrazinamide	pncA	p.Asp56fs	frameshift		2) Assoc w R - Interim
Pyrazinamide	NC_000962.3	2289073	pncA_p.His57Asp	G	C	Pyrazinamide	pncA	p.His57Asp	missense_variant		1) Assoc w R
Pyrazinamide	NC_000962.3	2289073	pncA_p.His57Tyr	G	A	Pyrazinamide	pncA	p.His57Tyr	missense_variant		1) Assoc w R
Pyrazinamide	NC_000962.3	1532777
Pyrazinamide	NC_000962.3	732110	hadA_p.Cys61Gly	TGT	GGA
Pyrazinamide	NC_000962.3	732110	hadA_p.Cys61Gly	T	G
Pyrazinamide	NC_000962.3	732110	hadA_p.Cys61Gly	TGT	GGG
Pyrazinamide	NC_000962.3	732110	hadA_p.Cys61Gly	TGT	GGC
Pyrazinamide	NC_000962.3	732110	hadA_p.Cys61Ser	TGT	AGC
Pyrazinamide	NC_000962.3	732110	hadA_p.Cys61Ser	T	A
Pyrazinamide	NC_000962.3	391859
Pyrazinamide	NC_000962.3	3847087
Pyrazinamide	NC_000962.3	7582	gyrA_p.Asp94Ala	ACAG	CCGC	Levofloxacin	gyrA	p.Asp94Ala	missense_variant		1) Assoc w R
Pyrazinamide	NC_000962.3	7582	gyrA_p.Asp94Ala	ACAG	CCGC	Moxifloxacin	gyrA	p.Asp94Ala	missense_variant		1) Assoc w R
Pyrazinamide	NC_000962.3	7582	gyrA_p.Asp94Ala	AC	CA	Levofloxacin	gyrA	p.Asp94Ala	missense_variant		1) Assoc w R
Pyrazinamide	NC_000962.3	7582	gyrA_p.Asp94Ala	AC	CA	Moxifloxacin	gyrA	p.Asp94Ala	missense_variant		1) Assoc w R
Pyrazinamide	NC_000962.3	7582	gyrA_p.Asp94Ala	AC	CT	Levofloxacin	gyrA	p.Asp94Ala	missense_variant		1) Assoc w R
Pyrazinamide	NC_000962.3	7582	gyrA_p.Asp94Ala	AC	CT	Moxifloxacin	gyrA	p.Asp94Ala	missense_variant		1) Assoc w R
Pyrazinamide	NC_000962.3	7582	gyrA_p.Asp94Ala	ACAG	CCAC	Levofloxacin	gyrA	p.Asp94Ala	missense_variant		1) Assoc w R
Pyrazinamide	NC_000962.3	7582	gyrA_p.Asp94Ala	ACAG	CCAC	Moxifloxacin	gyrA	p.Asp94Ala	missense_variant		1) Assoc w R
Pyrazinamide	NC_000962.3	7582	gyrA_p.Asp94Ala	A	C	Levofloxacin	gyrA	p.Asp94Ala	missense_variant		1) Assoc w R
Pyrazinamide	NC_000962.3	7582	gyrA_p.Asp94Ala	A	C	Moxifloxacin	gyrA	p.Asp94Ala	missense_variant		1) Assoc w R
Pyrazinamide	NC_000962.3	7582	gyrA_p.Asp94Ala	AC	CG	Levofloxacin	gyrA	p.Asp94Ala	missense_variant		1) Assoc w R
Pyrazinamide	NC_000962.3	7582	gyrA_p.Asp94Ala	AC	CG	Moxifloxacin	gyrA	p.Asp94Ala	missense_variant		1) Assoc w R
Pyrazinamide	NC_000962.3	7582	gyrA_p.Asp94Gly	A	G	Moxifloxacin	gyrA	p.Asp94Gly	missense_variant		1) Assoc w R
Pyrazinamide	NC_000962.3	7582	gyrA_p.Asp94Gly	A	G	Levofloxacin	gyrA	p.Asp94Gly	missense_variant		1) Assoc w R
Pyrazinamide	NC_000962.3	7582	gyrA_p.Asp94Gly	ACAG	GCAC	Moxifloxacin	gyrA	p.Asp94Gly	missense_variant		1) Assoc w R
Pyrazinamide	NC_000962.3	7582	gyrA_p.Asp94Gly	ACAG	GCAC	Levofloxacin	gyrA	p.Asp94Gly	missense_variant		1) Assoc w R
Pyrazinamide	NC_000962.3	7582	gyrA_p.Asp94Gly	AC	GG	Moxifloxacin	gyrA	p.Asp94Gly	missense_variant		1) Assoc w R
Pyrazinamide	NC_000962.3	7582	gyrA_p.Asp94Gly	AC	GG	Levofloxacin	gyrA	p.Asp94Gly	missense_variant		1) Assoc w R
Pyrazinamide	NC_000962.3	7582	gyrA_p.Asp94Gly	AC	GT	Moxifloxacin	gyrA	p.Asp94Gly	missense_variant		1) Assoc w R
Pyrazinamide	NC_000962.3	7582	gyrA_p.Asp94Gly	AC	GT	Levofloxacin	gyrA	p.Asp94Gly	missense_variant		1) Assoc w R
Pyrazinamide	NC_000962.3	7582	gyrA_p.Asp94Gly	AC	GA	Moxifloxacin	gyrA	p.Asp94Gly	missense_variant		1) Assoc w R
Pyrazinamide	NC_000962.3	7582	gyrA_p.Asp94Gly	AC	GA	Levofloxacin	gyrA	p.Asp94Gly	missense_variant		1) Assoc w R
Pyrazinamide	NC_000962.3	7582	gyrA_p.Asp94Val	AC	TT
Pyrazinamide	NC_000962.3	7582	gyrA_p.Asp94Val	A	T
Pyrazinamide	NC_000962.3	7582	gyrA_p.Asp94Val	AC	TA
Pyrazinamide	NC_000962.3	7582	gyrA_p.Asp94Val	ACAG	TCAC
Pyrazinamide	NC_000962.3	7582	gyrA_p.Asp94Val	AC	TG
Pyrazinamide	NC_000962.3	7582	gyrA_p.Ser95Ala	ACAG	CCGC
Pyrazinamide	NC_000962.3	7582	gyrA_p.Ser95Thr	ACAG	CCAC	Moxifloxacin	gyrA	p.Ser95Thr	missense_variant		5) Not assoc w R
Pyrazinamide	NC_000962.3	7582	gyrA_p.Ser95Thr	ACAG	CCAC	Levofloxacin	gyrA	p.Ser95Thr	missense_variant		5) Not assoc w R
Pyrazinamide	NC_000962.3	7582	gyrA_p.Ser95Thr	ACAG	GCAC	Moxifloxacin	gyrA	p.Ser95Thr	missense_variant		5) Not assoc w R
Pyrazinamide	NC_000962.3	7582	gyrA_p.Ser95Thr	ACAG	GCAC	Levofloxacin	gyrA	p.Ser95Thr	missense_variant		5) Not assoc w R
Pyrazinamide	NC_000962.3	7582	gyrA_p.Ser95Thr	ACAG	TCAC	Moxifloxacin	gyrA	p.Ser95Thr	missense_variant		5) Not assoc w R
Pyrazinamide	NC_000962.3	7582	gyrA_p.Ser95Thr	ACAG	TCAC	Levofloxacin	gyrA	p.Ser95Thr	missense_variant		5) Not assoc w R
Pyrazinamide	NC_000962.3	3847137
Pyrazinamide	NC_000962.3	3847099
Pyrazinamide	NC_000962.3	4137219
Pyrazinamide	NC_000962.3	2288852	pncA_LoF	CAC	TTA	Pyrazinamide	pncA	LoF	LoF		1) Assoc w R
Pyrazinamide	NC_000962.3	2288852	pncA_LoF	CAC	TCA	Pyrazinamide	pncA	LoF	LoF		1) Assoc w R
Pyrazinamide	NC_000962.3	2288852	pncA_p.Asp126_Val130del	CACATCGACCTCATCG	C	Pyrazinamide	pncA	p.Asp126_Val130del	inframe_deletion		2) Assoc w R - Interim
Pyrazinamide	NC_000962.3	2288852	pncA_p.Asp129fs	CACAT	C	Pyrazinamide	pncA	p.Asp129fs	frameshift		1) Assoc w R
Pyrazinamide	NC_000962.3	2288852	pncA_p.Ile133fs	C	CGACA	Pyrazinamide	pncA	p.Ile133fs	frameshift		2) Assoc w R - Interim
Pyrazinamide	NC_000962.3	2288852	pncA_p.Val125fs	CACATCGACCTCATCGA	C	Pyrazinamide	pncA	p.Val125fs	frameshift		2) Assoc w R - Interim
Pyrazinamide	NC_000962.3	2288852	pncA_p.Val128fs	CACATCGA	C	Pyrazinamide	pncA	p.Val128fs	frameshift		1) Assoc w R
Pyrazinamide	NC_000962.3	2288852	pncA_p.Val130fs	CA	C	Pyrazinamide	pncA	p.Val130fs	frameshift		1) Assoc w R
Pyrazinamide	NC_000962.3	2288852	pncA_p.Val130Gly	CA	TC	Pyrazinamide	pncA	p.Val130Gly	missense_variant		2) Assoc w R - Interim
Pyrazinamide	NC_000962.3	2288852	pncA_p.Val130Gly	CA	GC	Pyrazinamide	pncA	p.Val130Gly	missense_variant		2) Assoc w R - Interim
Pyrazinamide	NC_000962.3	2288852	pncA_p.Val130Gly	CA	AC	Pyrazinamide	pncA	p.Val130Gly	missense_variant		2) Assoc w R - Interim
Pyrazinamide	NC_000962.3	2288852	pncA_p.Val131fs	C	CCG	Pyrazinamide	pncA	p.Val131fs	frameshift		1) Assoc w R
Pyrazinamide	NC_000962.3	2288852	pncA_p.Val131fs	C	CT	Pyrazinamide	pncA	p.Val131fs	frameshift		1) Assoc w R
Pyrazinamide	NC_000962.3	2288852	pncA_p.Val131fs	C	CCA	Pyrazinamide	pncA	p.Val131fs	frameshift		1) Assoc w R
[truncated: 547 more rows]

## Sheet: Table S6
Table S6 Assessment of the performance of the optimal machine learning algorithms in predicting resistance to four first-line drugs in the external independent MTB isolates.
Machine learning models	Performance of the models	Indian dataset (n = 166)				Israeli dataset (n = 128)
		Rifampicin	Isoniazid	Ethambutol	Pyrazinamide	Rifampicin	Isoniazid	Ethambutol	Pyrazinamide
LogR	Accuracy	0.885542	0.909639	0.879518	0.686747	1	0.992	0.99187	0.896825
	Precision	0.991379	0.978417	0.545455	0.733333	1	1	0.8	0.25
	Recall	0.864662	0.918919	0.545455	0.186441	1	0.944444	1	0.0909091
	F1-score	0.923695	0.947735	0.545455	0.297297	1	0.971429	0.888889	0.133333
gNB	Accuracy	0.927711	0.915663	0.795181	0.680723	1	0.992	0.943089	0.920635
	Precision	0.984	0.965278	0.369565	0.6	1	1	0.363636	0.6
	Recall	0.924812	0.939189	0.772727	0.305085	1	0.944444	1	0.272727
	F1-score	0.953488	0.952055	0.5	0.404494	1	0.971429	0.533333	0.375
SVM	Accuracy	0.903614	0.915663	0.831325	0.662651	1	0.992	1	0.912698
	Precision	0.983471	0.971831	0.40625	0.588235	1	1	1	0.5
	Recall	0.894737	0.932432	0.590909	0.169492	1	0.944444	1	0.181818
	F1-score	0.937008	0.951724	0.481481	0.263158	1	0.971429	1	0.266667
DT	Accuracy	0.873494	0.909639	0.831325	0.668675	1	0.992	1	0.920635
	Precision	0.982759	0.971631	0.384615	0.642857	1	1	1	0.666667
	Recall	0.857143	0.925676	0.454545	0.152542	1	0.944444	1	0.181818
	F1-score	0.915663	0.948097	0.416667	0.246575	1	0.971429	1	0.285714
RF	Accuracy	0.891566	0.909639	0.86747	0.674699	1	0.992	1	0.904762
	Precision	0.983193	0.971631	0.5	0.666667	1	1	1	0.333333
	Recall	0.879699	0.925676	0.590909	0.169492	1	0.944444	1	0.0909091
	F1-score	0.928571	0.948097	0.541667	0.27027	1	0.971429	1	0.142857
KNN	Accuracy	0.873494	0.915663	0.668675	0.650602	1	0.992	1	0.928571
	Precision	0.991228	0.985507	0.229508	0.545455	1	1	1	1
	Recall	0.849624	0.918919	0.636364	0.101695	1	0.944444	1	0.181818
	F1-score	0.91498	0.951049	0.337349	0.171429	1	0.971429	1	0.307692
LDA	Accuracy	0.903614	0.813253	0.879518	0.686747	1	0.984	0.99187	0.896825
	Precision	0.991597	1	0.538462	0.652174	1	1	0.8	0.333333
	Recall	0.887218	0.790541	0.636364	0.254237	1	0.888889	1	0.181818
	F1-score	0.936508	0.883019	0.583333	0.365854	1	0.941176	0.888889	0.235294
mNB	Accuracy	0.909639	0.903614	0.861446	0.656627	0.97541	0.976	0.96748	0.912698
	Precision	0.953846	0.964789	0.428571	0.666667	0.75	1	0	0
	Recall	0.932331	0.925676	0.136364	0.0677966	1	0.833333	0	0
	F1-score	0.942966	0.944828	0.206897	0.123077	0.857143	0.909091	0	0
ABC	Accuracy	0.891566	0.885542	0.885542	0.698795	1	0.992	0.99187	0.896825
	Precision	0.991453	0.977778	0.56	0.764706	1	1	0.8	0.25
	Recall	0.87218	0.891892	0.636364	0.220339	1	0.944444	1	0.0909091
	F1-score	0.928	0.932862	0.595745	0.342105	1	0.971429	0.888889	0.133333
GBC	Accuracy	0.909639	0.915663	0.849398	0.674699	1	0.992	1	0.912698
	Precision	0.991667	0.965278	0.448276	0.647059	1	1	1	0.5
	Recall	0.894737	0.939189	0.590909	0.186441	1	0.944444	1	0.181818
	F1-score	0.940711	0.952055	0.509804	0.289474	1	0.971429	1	0.266667
ETC	Accuracy	0.903614	0.921687	0.849398	0.674699	1	0.992	1	0.920635
	Precision	0.983471	0.978723	0.448276	0.666667	1	1	1	0.666667
	Recall	0.894737	0.932432	0.590909	0.169492	1	0.944444	1	0.181818
	F1-score	0.937008	0.955017	0.509804	0.27027	1	0.971429	1	0.285714
BC	Accuracy	0.873494	0.909639	0.849398	0.674699	1	0.992	1	0.912698
	Precision	0.982759	0.971631	0.448276	0.666667	1	1	1	0.5
	Recall	0.857143	0.925676	0.590909	0.169492	1	0.944444	1	0.181818
	F1-score	0.915663	0.948097	0.509804	0.27027	1	0.971429	1	0.266667
Note, MTB: Mycobacterium tuberculosis, ABC: Adaboost Classifier, LDA: Linear Discriminant Analysis, logR: Logistic Regression, mNB: Multinomial Naive Bayes, SVM: Support Vector Machine, ETC: Extra Trees Classifier, gNB: Gaussian Naive Bayes, DT: Decision Trees, RF: Random Forest, KNN: K-Nearest Neighbors, GBC: Gradient Boosting Classifier, ETC: Extra Trees Classifier, BC: Bagging Classifier.

## Sheet: Table S7
Table S7. Comparative Evaluation of MTB Isolate Resistance Phenotype Prediction between Our Machine Learning Framework and GenTB Using two Independent Datasets
Independent Datasets	Model performance	MTB_AMR_models (Top15 SNPs)				GBC model (Top15 SNPs)				GenTB (WGS)
		Rifampicin	Isoniazid	Ethambutol	Pyrazinamide	Rifampicin	Isoniazid	Ethambutol	Pyrazinamide	Rifampicin	Isoniazid	Ethambutol	Pyrazinamide
India (n = 166)	Accuracy	0.895582	0.902108	0.837349	0.674197	0.909639	0.915663	0.849398	0.674699	0.9096	0.8916	0.759	0.4217
	Precision	0.984235	0.975208	0.442271	0.653374	0.991667	0.965278	0.448276	0.647059	0.9097	1	0.3333	0.2824
	Recall	0.884085	0.913851	0.564394	0.179379	0.894737	0.939189	0.590909	0.186441	0.985	0.8784	0.8182	0.4068
	F1-scores	0.931188	0.942886	0.478167	0.276189	0.940711	0.952055	0.509804	0.289474	0.9458	0.9353	0.4737	0.3333
	PPV	0.984235	0.975208	0.442271	0.653374	0.991667	0.965278	0.448276	0.647059	0.9097	1	0.3333	0.2824
	NPV	0.672367	0.547085	0.930423	0.67709	0.695652	0.590909	0.934307	0.677852	0.9091	0.5	0.9643	0.5679
Israel (n = 128)	Accuracy	0.997951	0.99	0.990515	0.911376	1	0.992	1	0.912698	1	0.944	0.9919	0.2222
	Precision	0.979167	1	0.813636	0.466667	1	1	1	0.5	1	0.7391	0.8	0.1009
	Recall	1	0.930556	0.916667	0.151515	1	0.944444	1	0.181818	1	0.9444	1	1
	F1-scores	0.988095	0.963713	0.85	0.224912	1	0.971429	1	0.266667	1	0.8293	0.8889	0.1833
	PPV	0.979167	1	0.813636	0.466667	1	1	1	0.5	1	0.7391	0.8	0.1009
	NPV	1	0.988482	0.99729	0.923843	1	0.990741	1	0.92623	1	0.9902	1	1
Note: India MTB isolates (n = 166) were collected from patients in Chennai, India (NCBI Bioproject accession ID: PRJNA741102). The Israel MTB isolates (n = 128) are associated with [NCBI Bioproject accession ID: PRJNA957554]. The datasets are publicly available on NCBI. MTB_AMR_models represents the average values of the evaluations of the 12 machine-learning models in this study, and the GBC is …
